# Supplementary material for: A persistently low level of atmospheric oxygen in Earth’s middle age
Source: Nat Commun. 2021 Jan 13;12:351. doi: 10.1038/s41467-020-20484-7 (PMC7806885; doi:10.1038/s41467-020-20484-7)
Supplement: Supplementary file 2 — Source Data [file 41467_2020_20484_MOESM2_ESM.xlsx]

## Sheet: Table S1 clean
Table S1. All new and literature Ce/Ce* data in marine carbonates with sample location, mineralogy and age information.
My data				N =	305
Sample #	Reference	Geologic unit	Mineralogy	Age (Ma)	Ce/Ce*	Y/Ho
BH18	Hazen Collection	Calcite filling in Mt. Ada basalt	Limestone	3470	1.04341	44.5554
BH2	Hazen Collection	Strelley Pool Fm, Warrawoona Group, Australia	Limestone	3400	0.95509	47.0754
BH3	Hazen Collection	Strelley Pool Fm, Warrawoona Group, Australia	Limestone	3400	1.10309	47.1232
BH7	Hazen Collection	Strelley Pool Fm, Warrawoona Group, Australia	Limestone	3400	0.943461	73.9358
BH10	Hazen Collection	Strelley Pool Fm, Warrawoona Group, Australia	Limestone	3400	0.95335	42.0397
NCMD	Siahi et al. 2016	Pongola Fm, South Africa	Dolostone	2950	1.01909	32.6539
NCD3	Siahi et al. 2016	Pongola Fm, South Africa	Dolostone	2950	1.02609	47.7358
NCD6	Siahi et al. 2016	Pongola Fm, South Africa	Dolostone	2950	1.00112	32.4105
NCC9	Siahi et al. 2016	Pongola Fm, South Africa	Dolostone	2950	0.980334	37.0902
NCC11	Siahi et al. 2016	Pongola Fm, South Africa	Dolostone	2950	0.972504	37.3417
NCC13	Siahi et al. 2016	Pongola Fm, South Africa	Dolostone	2950	1.18416	69.5717
NCC16B	Siahi et al. 2016	Pongola Fm, South Africa	Dolostone	2950	0.942098	34.1535
NCC19	Siahi et al. 2016	Pongola Fm, South Africa	Dolostone	2950	0.956302	31.9314
NCC32	Siahi et al. 2016	Pongola Fm, South Africa	Dolostone	2950	0.939524	33.1527
NCC37	Siahi et al. 2016	Pongola Fm, South Africa	Dolostone	2950	0.967165	33.817
BH11	Hazen Collection	Tumbiana Fm, Fortesue Group, Australia	Limestone	2700	0.956416	45.931
BH12	Hazen Collection	Tumbiana Fm, Fortesue Group, Australia	Limestone	2700	0.985753	47.4213
BH13	Hazen Collection	Tumbiana Fm, Fortesue Group, Australia	Limestone	2700	0.95631	39.3904
BH14	Hazen Collection	Tumbiana Fm, Fortesue Group, Australia	Limestone	2700	0.920838	38.1413
BH15	Hazen Collection	Tumbiana Fm, Fortesue Group, Australia	Limestone	2700	1.03976	50.078
BH16	Hazen Collection	Tumbiana Fm, Fortesue Group, Australia	Limestone	2700	0.988662	39.5392
GA-5	Bekkeret al, 2003b	Gandarela Fm., Minas Supergroup, Brazil	Limestone	2420	1.04378	82.4
GQ-2	Bekkeret al, 2003b	Gandarela Fm., Minas Supergroup, Brazil	Limestone	2420	1.04186	126.714
CE-20-1	Bekkeret al, 2003b	Gandarela Fm., Minas Supergroup, Brazil	Dolostone	2420	0.936803	37.1875
CE-20-2	Bekkeret al, 2003b	Gandarela Fm., Minas Supergroup, Brazil	Dolostone	2420	0.987322	33.5
AB-41, LK-2	Bekkeret al, 2003b	Gandarela Fm., Minas Supergroup, Brazil	Dolostone	2420	0.932815	32.4706
El-10	Bekker et al, 2005	Espanola Fm, Huronian Supergroup, Canada	Limestone	2400	0.953427	28.784
El-15	Bekker et al, 2005	Espanola Fm, Huronian Supergroup, Canada	Limestone	2400	0.926127	30.4111
EL-24	Bekker et al, 2005	Espanola Fm, Huronian Supergroup, Canada	Limestone	2400	0.966945	28.6014
EL-25	Bekker et al, 2005	Espanola Fm, Huronian Supergroup, Canada	Limestone	2400	0.932787	28.7444
EL-30	Bekker et al, 2005	Espanola Fm, Huronian Supergroup, Canada	Limestone	2400	0.902696	29.7014
EL-34	Bekker et al, 2005	Espanola Fm, Huronian Supergroup, Canada	Limestone	2400	0.98754	28.8231
EL-39	Bekker et al, 2005	Espanola Fm, Huronian Supergroup, Canada	Limestone	2400	0.956871	28.3824
El-2	Bekker et al, 2005	Espanola Fm, Huronian Supergroup, Canada	Limestone	2400	0.943357	27.382
El-4	Bekker et al, 2005	Espanola Fm, Huronian Supergroup, Canada	Limestone	2400	0.909052	29.3316
EL35A	Bekker et al, 2005	Espanola Fm, Huronian Supergroup, Canada	Limestone	2400	0.924547	30.6554
EL-56	Bekker et al, 2005	Espanola Fm, Huronian Supergroup, Canada	Limestone	2400	0.974185	31.0671
EL-1	Bekker et al, 2005	Espanola Fm, Huronian Supergroup, Canada	Limestone	2400	0.946	32.0408
EL-13	Bekker et al, 2005	Espanola Fm, Huronian Supergroup, Canada	Limestone	2400	0.973788	31.3965
EL-18	Bekker et al, 2005	Espanola Fm, Huronian Supergroup, Canada	Limestone	2400	0.955241	28.001
AN94	Knoll et al.unpublished	Kazput Fm, Turee Creek, Australia	Dolostone	2350	0.913894	28.6017
AN95	Knoll et al.unpublished	Kazput Fm, Turee Creek, Australia	Limestone	2350	0.769516	24.2436
AN96	Knoll et al.unpublished	Kazput Fm, Turee Creek, Australia	Limestone	2350	0.758712	26.9191
AN97	Knoll et al.unpublished	Kazput Fm, Turee Creek, Australia	Limestone	2350	0.814128	28.7445
AN98	Knoll et al.unpublished	Kazput Fm, Turee Creek, Australia	Limestone	2350	0.862792	28.466
AN99	Knoll et al.unpublished	Kazput Fm, Turee Creek, Australia	Limestone	2350	0.846055	29.1835
AN100	Knoll et al.unpublished	Kazput Fm, Turee Creek, Australia	Limestone	2350	0.933941	29.486
PL-4	Rasmussen et al., 2013	Gordon Lake Fm., Huronian Supergroup, Canada	Dolostone	2320	0.949565	28.375
PL-5	Rasmussen et al., 2013	Gordon Lake Fm., Huronian Supergroup, Canada	Dolostone	2320	0.9189	29.1053
JT-98-2	Rasmussen et al., 2013	Gordon Lake Fm., Huronian Supergroup, Canada	Dolostone	2320	0.938612	33.2571
JT-98-3	Rasmussen et al., 2013	Gordon Lake Fm., Huronian Supergroup, Canada	Dolostone	2320	0.971189	31.9038
PL-2	Rasmussen et al., 2013	Gordon Lake Fm., Huronian Supergroup, Canada	Dolostone	2320	0.971271	29.9545
BH19	Hazen Collection	Kazput Fm, Turee Creek, Australia	Limestone	2300	0.929398	56.0023
ZA-1	Master et al., 2010	Mcheka Fm., Lomagundi Group	Dolostone	2150	0.909974	36.0421
ZA-4	Master et al., 2010	Mcheka Fm., Lomagundi Group	Dolostone	2150	0.847899	30.8251
ZA-6	Master et al., 2010	Mcheka Fm., Lomagundi Group	Dolostone	2150	0.852067	33.5582
ZA-7	Master et al., 2010	Mcheka Fm., Lomagundi Group	Dolostone	2150	0.991742	41.9763
ZA-11	Master et al., 2010	Mcheka Fm., Lomagundi Group	Dolostone	2150	0.967821	29.9414
ZA-13	Master et al., 2010	Mcheka Fm., Lomagundi Group	Dolostone	2150	0.89886	30.4901
ZA-15	Master et al., 2010	Mcheka Fm., Lomagundi Group	Dolostone	2150	0.910498	31.9096
ZA-18	Master et al., 2010	Mcheka Fm., Lomagundi Group	Dolostone	2150	0.89616	28.8248
ZA-20	Master et al., 2010	Mcheka Fm., Lomagundi Group	Dolostone	2150	1.03451	58.0645
ZA-22	Master et al., 2010	Mcheka Fm., Lomagundi Group	Dolostone	2150	0.989912	35.9836
ZA-23	Master et al., 2010	Mcheka Fm., Lomagundi Group	Dolostone	2150	0.955167	33.4966
ZA-26	Master et al., 2010	Mcheka Fm., Lomagundi Group	Dolostone	2150	0.963428	31.9172
ZA-27	Master et al., 2010	Mcheka Fm., Lomagundi Group	Dolostone	2150	1.02955	45.5055
ZA-28	Master et al., 2010	Mcheka Fm., Lomagundi Group	Dolostone	2150	0.985758	25.9793
ZA-31	Master et al., 2010	Mcheka Fm., Lomagundi Group	Dolostone	2150	0.937185	37.6591
ZA-32	Master et al., 2010	Mcheka Fm., Lomagundi Group	Dolostone	2150	0.990646	27.1073
ZA-35	Master et al., 2010	Mcheka Fm., Lomagundi Group	Dolostone	2150	0.984369	27.3164
ZA-2	Master et al., 2010	Mcheka Fm., Lomagundi Group	Dolostone	2150	0.924043	28.2434
Z-11	Master et al., 2010	Mcheka Fm., Lomagundi Group	Dolostone	2150	0.967142	28.3135
Z-15	Master et al., 2010	Mcheka Fm., Lomagundi Group	Dolostone	2150	0.943474	29.1475
Z-18	Master et al., 2010	Mcheka Fm., Lomagundi Group	Dolostone	2150	0.887735	25.8724
Z-19	Master et al., 2010	Mcheka Fm., Lomagundi Group	Dolostone	2150	0.948098	26.0098
Z-20	Master et al., 2010	Mcheka Fm., Lomagundi Group	Dolostone	2150	0.89827	28.0111
Z-25/2	Master et al., 2010	Mcheka Fm., Lomagundi Group	Dolostone	2150	0.966129	24.4088
F67 300.10	Mougeot et al, 1996	Aquas Clara Fm., Serra Pelada Sequence, Brazil	Dolostone	2100	0.865409	41.0483
FD-67 314.53	Mougeot et al, 1996	Aquas Clara Fm., Serra Pelada Sequence, Brazil	Dolostone	2100	0.864329	35.1724
FD-67 303.85	Mougeot et al, 1996	Aquas Clara Fm., Serra Pelada Sequence, Brazil	Dolostone	2100	0.901822	40.6611
FD-214 142.75	Mougeot et al, 1996	Aquas Clara Fm., Serra Pelada Sequence, Brazil	Dolostone	2100	0.827475	41.2321
SL-1246 325.95	Mougeot et al, 1996	Aquas Clara Fm., Serra Pelada Sequence, Brazil	Dolostone	2100	0.862974	30.9505
SL-1246 328.37	Mougeot et al, 1997	Aquas Clara Fm., Serra Pelada Sequence, Brazil	Dolostone	2100	0.919599	28.5787
V-SC/1	Chakrabarti et al. 2013	Vempalle, India	Limestone	1750	0.766478	32.0413
V-SC/2	Chakrabarti et al. 2013	Vempalle, India	Limestone	1750	0.762747	40.4717
V-SC/3	Chakrabarti et al. 2013	Vempalle, India	Limestone	1750	0.756119	37.7804
V-SC/5	Chakrabarti et al. 2013	Vempalle, India	Limestone	1750	0.799915	32.5125
V-SC/6-1	Chakrabarti et al. 2013	Vempalle, India	Limestone	1750	0.765305	39.055
C133-3038	Kah et al. 2007	East Eurapean Platform	Dolostone	1350	0.770578	28.979
C203-3852A	Kah et al. 2007	East Eurapean Platform	Dolostone	1350	0.8398	26.3219
C203-2459.8	Kah et al. 2007	East Eurapean Platform	Dolostone	1350	0.862171	29.3936
C203-2359.6-1	Kah et al. 2007	East Eurapean Platform	Dolostone	1350	0.787962	27.2411
C203-2353	Kah et al. 2007	East Eurapean Platform	Dolostone	1350	0.808368	29.7976
KT(AZ)-373.5	Bartley et al. 2007	Avzyan group, Russia	Limestone	1150	0.902505	27.6601
F4-19-1	Gilleaudeau and Kah 2013	El Mreiti, West Africa	Dolostone	1100	0.961579	27.5158
F4-50-1	Gilleaudeau and Kah 2013	El Mreiti, West Africa	Limestone	1100	0.77416	31.2496
F4-53-1	Gilleaudeau and Kah 2013	El Mreiti, West Africa	Limestone	1100	0.91098	33.8653
F4-90-1	Gilleaudeau and Kah 2013	El Mreiti, West Africa	Limestone	1100	0.93223	25.7102
F4-95-1	Gilleaudeau and Kah 2013	El Mreiti, West Africa	Limestone	1100	0.859729	26.0576
F4-98-1	Gilleaudeau and Kah 2013	El Mreiti, West Africa	Limestone	1100	0.810302	30.3966
F4-99-1	Gilleaudeau and Kah 2013	El Mreiti, West Africa	Limestone	1100	0.831385	29.793
F4-102-1	Gilleaudeau and Kah 2013	El Mreiti, West Africa	Limestone	1100	0.897174	29.4426
F4-104-1	Gilleaudeau and Kah 2013	El Mreiti, West Africa	Limestone	1100	0.87968	30.6396
F4-106-1	Gilleaudeau and Kah 2013	El Mreiti, West Africa	Limestone	1100	0.816081	28.9073
F4-107-1	Gilleaudeau and Kah 2013	El Mreiti, West Africa	Limestone	1100	0.839219	29.1937
F4-108-1	Gilleaudeau and Kah 2013	El Mreiti, West Africa	Limestone	1100	0.948502	29.3275
F4-109-1	Gilleaudeau and Kah 2013	El Mreiti, West Africa	Limestone	1100	0.960975	31.1087
F4-113-1	Gilleaudeau and Kah 2013	El Mreiti, West Africa	Limestone	1100	0.883347	27.8393
F4-114-1	Gilleaudeau and Kah 2013	El Mreiti, West Africa	Limestone	1100	0.99711	30.8942
F4-115-1	Gilleaudeau and Kah 2013	El Mreiti, West Africa	Limestone	1100	0.854171	32.9111
F4-116-1	Gilleaudeau and Kah 2013	El Mreiti, West Africa	Limestone	1100	0.796997	29.0562
F4-117-1	Gilleaudeau and Kah 2013	El Mreiti, West Africa	Limestone	1100	0.825128	37.7143
ATS-31	Kah et al. 2012	Atar Group, West Africa	Limestone	1100	0.859658	36
ATS-53	Kah et al. 2012	Atar Group, West Africa	Limestone	1100	0.866112	31.3333
ATS-61	Kah et al. 2012	Atar Group, West Africa	Limestone	1100	0.724759	28
ATS-119	Kah et al. 2012	Atar Group, West Africa	Limestone	1100	0.907417	34
ATD-17	Kah et al. 2012	Atar Group, West Africa	Limestone	1100	0.874404	28
ATD-61	Kah et al. 2012	Atar Group, West Africa	Limestone	1100	0.869711	37
ATL-51-1	Kah et al. 2012	Atar Group, West Africa	Limestone	1100	0.844943	33.1196
ATL-58	Kah et al. 2012	Atar Group, West Africa	Limestone	1100	0.991416	29.3286
ATL-68	Kah et al. 2012	Atar Group, West Africa	Limestone	1100	0.851202	31.0857
ATL-105	Kah et al. 2012	Atar Group, West Africa	Limestone	1100	0.906923	37.3169
ATL-110-1	Kah et al. 2012	Atar Group, West Africa	Limestone	1100	0.717265	32.0496
ATD-27.5	Kah et al. 2012	Atar Group, West Africa	Limestone	1100	0.813567	30.9994
ATD-45	Kah et al. 2012	Atar Group, West Africa	Limestone	1100	0.822028	31.6691
R1-Δ-1	Manning-Berg and Kah in prep	Trans Atar Group, West Africa	Limestone	1100	0.901859	28.7374
R1-Δ-7	Manning-Berg and Kah in prep	Trans Atar Group, West Africa	Limestone	1100	0.958628	23.7359
R1-Δ-13	Manning-Berg and Kah in prep	Trans Atar Group, West Africa	Limestone	1100	0.902731	28.1564
R1-Δ-25	Manning-Berg and Kah in prep	Trans Atar Group, West Africa	Limestone	1100	0.855408	27.9977
R1-Δ-29	Manning-Berg and Kah in prep	Trans Atar Group, West Africa	Limestone	1100	0.80098	28.1568
R1-Δ-30	Manning-Berg and Kah in prep	Trans Atar Group, West Africa	Limestone	1100	0.832937	25.2956
R1-Δ-31	Manning-Berg and Kah in prep	Trans Atar Group, West Africa	Limestone	1100	0.867903	24.0147
R1-Δ-38	Manning-Berg and Kah in prep	Trans Atar Group, West Africa	Limestone	1100	0.998251	24.946
R1-Δ-39	Manning-Berg and Kah in prep	Trans Atar Group, West Africa	Limestone	1100	1.09535	28.2201
R1-Δ-41	Manning-Berg and Kah in prep	Trans Atar Group, West Africa	Limestone	1100	0.965039	27.3952
R1-Δ-42	Manning-Berg and Kah in prep	Trans Atar Group, West Africa	Limestone	1100	0.968656	27.3311
R1-Δ-48	Manning-Berg and Kah in prep	Trans Atar Group, West Africa	Limestone	1100	0.990696	25.6806
R1-Δ-54-1	Manning-Berg and Kah in prep	Trans Atar Group, West Africa	Limestone	1100	0.995947	29.5534
R1-Δ-55	Manning-Berg and Kah in prep	Trans Atar Group, West Africa	Limestone	1100	0.914811	27.9739
R1-Δ-58	Manning-Berg and Kah in prep	Trans Atar Group, West Africa	Limestone	1100	1.05838	28.7728
R1-Δ-60	Manning-Berg and Kah in prep	Trans Atar Group, West Africa	Limestone	1100	1.0222	30.8827
R1-Δ-61	Manning-Berg and Kah in prep	Trans Atar Group, West Africa	Limestone	1100	1.05544	28.5974
R1-Δ-65	Manning-Berg and Kah in prep	Trans Atar Group, West Africa	Limestone	1100	0.840079	24.4945
R1-Δ-68-1	Manning-Berg and Kah in prep	Trans Atar Group, West Africa	Limestone	1100	0.830928	30.0567
R1-Δ-72	Manning-Berg and Kah in prep	Trans Atar Group, West Africa	Limestone	1100	1.10023	27.2522
R1-Δ-76	Manning-Berg and Kah in prep	Trans Atar Group, West Africa	Limestone	1100	0.825745	29.9143
R1-Δ-79-1	Manning-Berg and Kah in prep	Trans Atar Group, West Africa	Limestone	1100	1.18708	28.5402
R1-Δ-81-1	Manning-Berg and Kah in prep	Trans Atar Group, West Africa	Limestone	1100	0.998604	30.007
R1-Δ-85	Manning-Berg and Kah in prep	Trans Atar Group, West Africa	Limestone	1100	0.954101	27.4001
R1-Δ-89	Manning-Berg and Kah in prep	Trans Atar Group, West Africa	Limestone	1100	0.914597	28.8043
R1-Δ-90	Manning-Berg and Kah in prep	Trans Atar Group, West Africa	Limestone	1100	0.931299	28.2185
R1-Δ-97	Manning-Berg and Kah in prep	Trans Atar Group, West Africa	Limestone	1100	0.933688	27.8261
R1-Δ-98	Manning-Berg and Kah in prep	Trans Atar Group, West Africa	Limestone	1100	0.917358	28.5327
R1-Δ-100	Manning-Berg and Kah in prep	Trans Atar Group, West Africa	Limestone	1100	0.981344	27.4664
R1-Δ-103	Manning-Berg and Kah in prep	Trans Atar Group, West Africa	Limestone	1100	1.01774	28.1259
R1-Δ-106	Manning-Berg and Kah in prep	Trans Atar Group, West Africa	Limestone	1100	1.01377	29.1841
SRJ-2I	Bickford et al. 2011	Chattisgarh, India	Limestone	1000	0.958061	27.6358
SRJ-3I	Bickford et al. 2011	Chattisgarh, India	Limestone	1000	0.7264	26.5363
SRJ-4I	Bickford et al. 2011	Chattisgarh, India	Limestone	1000	0.719546	33.7981
SRJ-6I	Bickford et al. 2011	Chattisgarh, India	Limestone	1000	0.677789	33.0981
SRJ-8I	Bickford et al. 2011	Chattisgarh, India	Limestone	1000	0.692403	28.5627
SRJ-9I	Bickford et al. 2011	Chattisgarh, India	Limestone	1000	0.616292	27.8644
TML-3I	Bickford et al. 2011	Chattisgarh, India	Limestone	1000	0.729864	26.2917
TML-6I	Bickford et al. 2011	Chattisgarh, India	Limestone	1000	0.69086	31.1011
TML-7I	Bickford et al. 2011	Chattisgarh, India	Limestone	1000	0.685337	31.4065
AN59	Sergeev et al. 1997	Sukhaya Tunguska Formation, Russia	Dolostone	950	0.9959	47.4469
AN60	Sergeev et al. 1997	Sukhaya Tunguska Formation, Russia	Limestone	950	0.879809	59.1289
AN61	Sergeev et al. 1997	Sukhaya Tunguska Formation, Russia	Limestone	950	0.950182	65.6416
AN62	Sergeev et al. 1997	Sukhaya Tunguska Formation, Russia	Limestone	950	0.930525	42.9154
AN63	Sergeev et al. 1997	Sukhaya Tunguska Formation, Russia	Limestone	950	0.903666	64.9207
AN64	Sergeev et al. 1997	Sukhaya Tunguska Formation, Russia	Limestone	950	0.942888	33.6836
AN66	Sergeev et al. 1997	Sukhaya Tunguska Formation, Russia	Dolostone	950	1.02798	35.8808
AN67	Sergeev et al. 1997	Sukhaya Tunguska Formation, Russia	Dolostone	950	1.05116	46.1119
AN68	Sergeev et al. 1997	Sukhaya Tunguska Formation, Russia	Dolostone	950	0.980906	43.4744
AN1	Knoll and Swett 1990	Spitsbergen FM., Greenland	Limestone	775	1.04754	24.8325
AN2	Knoll and Swett 1990	Spitsbergen FM., Greenland	Dolostone	775	0.550895	22.6557
AN3	Knoll and Swett 1990	Spitsbergen FM., Greenland	Dolostone	775	0.869395	25.8957
AN4	Knoll and Swett 1990	Spitsbergen FM., Greenland	Dolostone	775	0.984167	24.5652
AN5	Knoll and Swett 1990	Spitsbergen FM., Greenland	Dolostone	775	0.982386	32.5849
AN6	Knoll and Swett 1990	Spitsbergen FM., Greenland	Limestone	775	0.777559	33.9868
AN7	Knoll and Swett 1990	Spitsbergen FM., Greenland	Limestone	775	1.10681	35.1684
AN8	Knoll and Swett 1990	Spitsbergen FM., Greenland	Limestone	775	0.786243	32.4498
AN9	Knoll and Swett 1990	Spitsbergen FM., Greenland	Limestone	775	0.687579	25.85
AN10	Knoll and Swett 1990	Spitsbergen FM., Greenland	Limestone	775	0.724183	27.5629
AN12	Knoll and Swett 1990	Spitsbergen FM., Greenland	Limestone	775	0.526656	25.7094
AN13	Knoll and Swett 1990	Spitsbergen FM., Greenland	Limestone	775	0.957769	25.1439
AN14	Knoll and Swett 1990	Spitsbergen FM., Greenland	Limestone	775	0.867263	26.4303
AN16	Knoll and Swett 1990	Spitsbergen FM., Greenland	Limestone	775	0.889711	26.2413
AN18	Knoll and Swett 1990	Spitsbergen FM., Greenland	Limestone	775	1.31157	32.2576
AN19	Knoll and Swett 1990	Spitsbergen FM., Greenland	Limestone	775	1.09469	31.4205
AN20	Knoll and Swett 1990	Spitsbergen FM., Greenland	Limestone	775	0.691406	23.9222
AN21	Knoll and Swett 1990	Spitsbergen FM., Greenland	Dolostone	775	0.944893	28.685
AN22	Knoll and Swett 1990	Spitsbergen FM., Greenland	Dolostone	775	0.738203	31.3717
AN50	Jones et al. 2010	Shaler Group, Arctic Canada	Limestone	775	1.13126	36.9882
AN51	Jones et al. 2010	Shaler Group, Arctic Canada	Limestone	775	0.942598	36.7664
AN52	Jones et al. 2010	Shaler Group, Arctic Canada	Limestone	775	0.960873	61.4967
AN53	Jones et al. 2010	Shaler Group, Arctic Canada	Limestone	775	0.996528	42.7007
AN54	Jones et al. 2010	Shaler Group, Arctic Canada	Limestone	775	0.983039	39.2313
AN55	Jones et al. 2010	Shaler Group, Arctic Canada	Limestone	775	0.952498	37.7602
AN56	Jones et al. 2010	Shaler Group, Arctic Canada	Limestone	775	0.943102	29.8098
S86A-971.2	Kaufman et al., 2009	Huttenburg Fm, Namibia	Limestone	600	1.13729	35.4474
S86A-976.0	Kaufman et al., 2009	Huttenburg Fm, Namibia	Limestone	600	1.15549	37.198
S86A-977.0	Kaufman et al., 2009	Huttenburg Fm, Namibia	Limestone	600	1.50422	38.3526
S86A-980.8	Kaufman et al., 2009	Huttenburg Fm, Namibia	Limestone	600	2.07566	41.6711
S86A-985.1	Kaufman et al., 2009	Huttenburg Fm, Namibia	Limestone	600	1.21671	31.6784
S86A-987.8	Kaufman et al., 2009	Huttenburg Fm, Namibia	Limestone	600	1.12061	31.0869
S86A-988.2	Kaufman et al., 2009	Huttenburg Fm, Namibia	Limestone	600	1.13026	30.6683
S86A-1033.8	Kaufman et al., 2009	Huttenburg Fm, Namibia	Limestone	600	3.12628	37.9074
S86A-1060.2	Kaufman et al., 2009	Huttenburg Fm, Namibia	Limestone	600	1.44182	37.7596
S86A-1077.1	Kaufman et al., 2009	Huttenburg Fm, Namibia	Limestone	600	1.11857	35.0904
S86A-1144.8	Kaufman et al., 2009	Huttenburg Fm, Namibia	Limestone	600	1.17457	36.1424
S86A-1145.1	Kaufman et al., 2009	Huttenburg Fm, Namibia	Limestone	600	1.1441	31.5887
S86A-1148.4	Kaufman et al., 2009	Huttenburg Fm, Namibia	Limestone	600	1.16447	33.4902
S86A-1213.2	Kaufman et al., 2009	Huttenburg Fm, Namibia	Limestone	600	1.19482	31.975
12ZL-21.6-cement	Cui et al. 2017	Zhongling Section, Doushantuo Formation, China	limestone	600	0.749811	56.1964
12ZL-21.6-intraclast	Cui et al. 2017	Zhongling Section, Doushantuo Formation, China	limestone	600	0.703241	48.5911
14ZL-20-nodule	Cui et al. 2017	Zhongling Section, Doushantuo Formation, China	limestone	600	0.797762	77.7067
14ZL-3.5-nodule	Cui et al. 2017	Zhongling Section, Doushantuo Formation, China	limestone	600	0.719315	88.801
14ZL-54-matrix	Cui et al. 2017	Zhongling Section, Doushantuo Formation, China	limestone	600	0.890668	46.4785
14ZL-54-nodule	Cui et al. 2017	Zhongling Section, Doushantuo Formation, China	limestone	600	1.00391	57.0617
14ZL-6.6-matrix	Cui et al. 2017	Zhongling Section, Doushantuo Formation, China	limestone	600	0.908436	49.4889
14ZL-6.6-nodule	Cui et al. 2017	Zhongling Section, Doushantuo Formation, China	limestone	600	0.946852	60.127
YJP-R10-2-matrix	Cui et al. 2017	Zhongling Section, Doushantuo Formation, China	limestone	600	0.673118	58.1399
YJP-R10-2-nodule	Cui et al. 2017	Zhongling Section, Doushantuo Formation, China	limestone	600	0.671541	72.8976
YJP-R5-matrix	Cui et al. 2017	Zhongling Section, Doushantuo Formation, China	limestone	600	0.520401	51.6255
YJP-R5-nodule	Cui et al. 2017	Zhongling Section, Doushantuo Formation, China	limestone	600	0.677711	53.4635
Yangjiaping _YD-01	Cui et al.2015	Yangjiaping, Doushantuo Formation, South China	Limestone	551	0.995813	21.0222
Yangjiaping _YD-02	Cui et al.2015	Yangjiaping, Doushantuo Formation, South China	Limestone	551	0.997863	20.5795
Yangjiaping _YD-03	Cui et al.2015	Yangjiaping, Doushantuo Formation, South China	Limestone	551	1.01469	23.5179
Yangjiaping _YD-05	Cui et al.2015	Yangjiaping, Doushantuo Formation, South China	Limestone	551	0.976481	22.3115
Yangjiaping _YD-06	Cui et al.2015	Yangjiaping, Doushantuo Formation, South China	Limestone	551	0.920688	22.9653
Yangjiaping _YD-10	Cui et al.2015	Yangjiaping, Doushantuo Formation, South China	Limestone	551	0.952614	24.6404
Yangjiaping _YD-11	Cui et al.2015	Yangjiaping, Doushantuo Formation, South China	Limestone	551	1.02156	22.0688
Yangjiaping _YD-12	Cui et al.2015	Yangjiaping, Doushantuo Formation, South China	Limestone	551	0.973863	24.1693
Yangjiaping _YD-23	Cui et al.2015	Yangjiaping, Doushantuo Formation, South China	Limestone	551	1.03972	22.7793
Yangjiaping _YD-25	Cui et al.2015	Yangjiaping, Doushantuo Formation, South China	Limestone	551	1.00693	36.8561
Yangjiaping _YD-26	Cui et al.2015	Yangjiaping, Doushantuo Formation, South China	Limestone	551	0.858779	44.9195
K605-14.0	Cui et al. 2016	Khatyspyt Formation, Arctic Siberia	limestone	550	0.792864	29.1832
K605-10.1	Cui et al. 2016	Khatyspyt Formation, Arctic Siberia	limestone	550	0.783955	26.175
K605-0.2	Cui et al. 2016	Khatyspyt Formation, Arctic Siberia	limestone	550	0.809874	27.4274
K601C-34	Cui et al. 2016	Khatyspyt Formation, Arctic Siberia	limestone	550	0.835023	25.7646
K601C-6	Cui et al. 2016	Khatyspyt Formation, Arctic Siberia	limestone	550	0.84053	32.6769
K601C-1.5	Cui et al. 2016	Khatyspyt Formation, Arctic Siberia	limestone	550	0.796599	24.8635
K601C-neg3.0	Cui et al. 2016	Khatyspyt Formation, Arctic Siberia	limestone	550	0.821301	27.3038
14GJS-0.5	Cui et al. 2018	Gaojiashan Section, Dengying Formation, China	limestone	550	0.815372	32.0897
14GJS-1	Cui et al. 2018	Gaojiashan Section, Dengying Formation, China	limestone	550	1.18186	34.4253
14GJS-1.5	Cui et al. 2018	Gaojiashan Section, Dengying Formation, China	dolostone	550	2.33083	21.2875
14GJS-1.6	Cui et al. 2018	Gaojiashan Section, Dengying Formation, China	dolostone	550	1.82259	22.7661
14GJS-2	Cui et al. 2018	Gaojiashan Section, Dengying Formation, China	limestone	550	0.695768	36.8698
14GJS-4	Cui et al. 2018	Gaojiashan Section, Dengying Formation, China	limestone	550	0.558007	32.0635
14GJS-5.5	Cui et al. 2018	Gaojiashan Section, Dengying Formation, China	limestone	550	0.513252	28.9576
14GJS-7	Cui et al. 2018	Gaojiashan Section, Dengying Formation, China	limestone	550	0.534445	29.9551
14GJS-8	Cui et al. 2018	Gaojiashan Section, Dengying Formation, China	limestone	550	0.636088	30.2329
14GJS-11.5	Cui et al. 2018	Gaojiashan Section, Dengying Formation, China	limestone	550	0.61735	32.4994
14GJS-14	Cui et al. 2018	Gaojiashan Section, Dengying Formation, China	limestone	550	0.61921	31.5431
14GJS-16	Cui et al. 2018	Gaojiashan Section, Dengying Formation, China	limestone	550	0.564688	29.9197
14GJS-17.5	Cui et al. 2018	Gaojiashan Section, Dengying Formation, China	limestone	550	0.642472	29.9609
14GJS-19	Cui et al. 2018	Gaojiashan Section, Dengying Formation, China	limestone	550	0.558334	32.735
14GJS-20	Cui et al. 2018	Gaojiashan Section, Dengying Formation, China	limestone	550	0.591096	33.2531
14GJS-23	Cui et al. 2018	Gaojiashan Section, Dengying Formation, China	limestone	550	0.517502	31.4905
14GJS-24	Cui et al. 2018	Gaojiashan Section, Dengying Formation, China	limestone	550	0.556907	30.6557
14GJS-25	Cui et al. 2018	Gaojiashan Section, Dengying Formation, China	limestone	550	0.586405	31.917
14GJS-26.5	Cui et al. 2018	Gaojiashan Section, Dengying Formation, China	limestone	550	0.540672	30.1563
14GJS-27	Cui et al. 2018	Gaojiashan Section, Dengying Formation, China	limestone	550	0.567062	29.4402
14GJS-30	Cui et al. 2018	Gaojiashan Section, Dengying Formation, China	limestone	550	0.534155	29.2717
14GJS-33	Cui et al. 2018	Gaojiashan Section, Dengying Formation, China	limestone	550	0.592673	25.7937
14GJS-34.5	Cui et al. 2018	Gaojiashan Section, Dengying Formation, China	limestone	550	0.567573	29.5553
14GJS-35	Cui et al. 2018	Gaojiashan Section, Dengying Formation, China	limestone	550	0.579584	26.1622
BH21	Hazen Collection	Orthoceras Limestone, Ohio	Limestone	465	0.900461	36.5129
BH24	Hazen Collection	Bryozoan Limestone, Ohio	Limestone	465	0.891785	30.3732
BH25	Hazen Collection	Branch Hill Limestone, Ohio	Limestone	465	0.895071	28.1527
BH26	Hazen Collection	Jersey Shore Station, Pennsylvania	Limestone	465	0.890892	31.1878
BH31	Hazen Collection	Madison County, Kentucky	Limestone	465	0.930148	30.7254
BH33	Hazen Collection	Bryozoan Limestone, Ohio	Limestone	465	0.984558	31.1992
BH36	Hazen Collection	Ripley, Ohio	Limestone	465	0.966894	29.1288
BH37	Hazen Collection	Washington, Kentucky	Limestone	465	0.968585	30.7898
BH41	Hazen Collection	Coburn Fm, Pennsylvania	Limestone	465	0.87595	34.3416
AF-23	Thompson and Kah 2012	La Silla Fm, Argentina	Limestone	464	0.793675	28.1831
AF-30	Thompson and Kah 2012	La Silla Fm, Argentina	Limestone	464	0.735779	20.6847
LFG-55	Thompson and Kah 2012	La Silla Fm, Argentina	Limestone	464	0.938201	29.1298
LS-01	Thompson and Kah 2012	La Silla Fm, Argentina	Limestone	464	1.0126	29.3523
SJC-116	Thompson and Kah 2012	La Silla Fm, Argentina	Limestone	464	0.777039	21.3503
BH49	Hazen Collection	Clay's Ferry Fm, Kentucky	Limestone	457	0.926662	28.8573
BH27	Hazen Collection	Richmond, Indiana	Limestone	451	0.965121	30.2043
BH32	Hazen Collection	Cincinnati, Ohio	Limestone	451	0.937998	29.005
BH28	Hazen Collection	Ludlow Fm, Silurian	Limestone	432	0.828276	27.8294
BH29	Hazen Collection	Limestone Quarry, Dickensonville, Virginia	Limestone	406	0.937283	33.3712
BH30	Hazen Collection	John Boyd Thatchen State Park, New York	Limestone	406	0.734461	31.1097
BH34	Hazen Collection	Blue Stone Limestone Quarry, New York	Limestone	406	0.180238	36.3176
BH38	Hazen Collection	Isle La Motte, Vermont	Limestone	406	0.890545	38.3207
BH39	Hazen Collection	Isle La Motte, Vermont	Limestone	406	0.882523	33.2714
BH40	Hazen Collection	Isle La Motte, Vermont	Limestone	406	0.974491	33.6491
BH22	Hazen Collection	Hamilton Group, New York	Limestone	388	0.774338	44.2163
BH44	Hazen Collection	Plainville Quarry, Ohio	Limestone	388	0.646699	57.1859
BH52	Hazen Collection	Limestone Quarry, Ohio	Limestone	388	0.509161	41.504
BH53	Hazen Collection	Coral Limestone, Michigan	Limestone	388	0.65404	39.3614
BH23	Hazen Collection	Madision Limestone, Garrett Co., Maryland	Limestone	341	0.912531	46.8727
BH47	Hazen Collection	Mammoth Cave National Park, Kentucky	Limestone	341	0.793426	32.2904
BH51	Hazen Collection	Sheep Mountain	Limestone	341	0.853569	33.0647
BH35	Hazen Collection	Lydstep Haven coral, Wales	Limestone	329	0.608404	49.115
BH43	Hazen Collection	Tenby, Wales	Limestone	329	0.679204	52.0434
BH46	Hazen Collection	Cheddar Gorge, England	Limestone	329	0.648518	38.3418
BH45	Hazen Collection	Everett Quarry, Missouri	Limestone	311	0.869803	40.1696
BH50	Hazen Collection	Clay's Ferry Fm, Kentucky	Limestone	276	0.504262	40.1695
BH20	Hazen Collection	Shark Bay, Australia	Limestone	0	0.683676	78.4439
Liaterature data				N=	1082
AA-1	Allwood et al. 2010	Strelley Pool Formation, Western Australia	Dolostone	3350	1.06393	30.8851
AB4	Allwood et al. 2010	Strelley Pool Formation, Western Australia	Dolostone	3350	0.813608	27.3312
AB5	Allwood et al. 2010	Strelley Pool Formation, Western Australia	Dolostone	3350	0.916459	29.0248
AB6	Allwood et al. 2010	Strelley Pool Formation, Western Australia	Dolostone	3350	0.991504	36.6749
AB7	Allwood et al. 2010	Strelley Pool Formation, Western Australia	Dolostone	3350	1.01803	37.2274
AB8	Allwood et al. 2010	Strelley Pool Formation, Western Australia	Dolostone	3350	0.962082	35.1508
AB9	Allwood et al. 2010	Strelley Pool Formation, Western Australia	Dolostone	3350	1.00519	37.2041
ACA-1	Allwood et al. 2010	Strelley Pool Formation, Western Australia	Dolostone	3350	1.02915	45.2588
ACA-10	Allwood et al. 2010	Strelley Pool Formation, Western Australia	Dolostone	3350	1.11574	123.828
ACA-2	Allwood et al. 2010	Strelley Pool Formation, Western Australia	Dolostone	3350	1.16252	62.6454
ACA-3	Allwood et al. 2010	Strelley Pool Formation, Western Australia	Dolostone	3350	1.06675	49.4983
ACA-4	Allwood et al. 2010	Strelley Pool Formation, Western Australia	Dolostone	3350	1.05335	54.8567
ACA-7	Allwood et al. 2010	Strelley Pool Formation, Western Australia	Dolostone	3350	1.10272	85.5985
ACA-5	Allwood et al. 2010	Strelley Pool Formation, Western Australia	Dolostone	3350	0.992235	44.5013
ACA-6	Allwood et al. 2010	Strelley Pool Formation, Western Australia	Dolostone	3350	1.08989	82.6968
ACA-8	Allwood et al. 2010	Strelley Pool Formation, Western Australia	Dolostone	3350	1.06516	45.877
ACA-9	Allwood et al. 2010	Strelley Pool Formation, Western Australia	Dolostone	3350	1.18773	78.8344
169217	Bolhara and Van Kranendonk 2007	Neoarchaean Fortescue Group, , Western Australia	Dolostone	2700	0.942307	25.9045
169259	Bolhara and Van Kranendonk 2007	Neoarchaean Fortescue Group, , Western Australia	Limestone	2700	0.961527	35.155
179992	Bolhara and Van Kranendonk 2007	Neoarchaean Fortescue Group, , Western Australia	Dolostone	2700	0.908803	26.5959
169-234	Bolhara and Van Kranendonk 2007	Neoarchaean Fortescue Group, , Western Australia	Dolostone	2700	1.00839	32.1098
169-235	Bolhara and Van Kranendonk 2007	Neoarchaean Fortescue Group, , Western Australia	Dolostone	2700	0.970107	31.4453
Giant Tumbiana	Bolhara and Van Kranendonk 2007	Neoarchaean Fortescue Group, , Western Australia	Dolostone	2700	1.04365	17
#2/11	Kamer et al. 2004	Masvingo Greenstone Belt, Zimbabwe	Limestone	2600	1.07071	48.96
#2/13	Kamer et al. 2004	Masvingo Greenstone Belt, Zimbabwe	Limestone	2600	1.06942	47.84
#2/15	Kamer et al. 2004	Masvingo Greenstone Belt, Zimbabwe	Limestone	2600	1.04205	46.087
#2/17	Kamer et al. 2004	Masvingo Greenstone Belt, Zimbabwe	Limestone	2600	1.04797	44.913
#2/19	Kamer et al. 2004	Masvingo Greenstone Belt, Zimbabwe	Limestone	2600	1.04967	45.8261
#2/21	Kamer et al. 2004	Masvingo Greenstone Belt, Zimbabwe	Limestone	2600	1.01033	43
#2/7	Kamer et al. 2004	Masvingo Greenstone Belt, Zimbabwe	Limestone	2600	1.10732	50.3077
#2/9	Kamer et al. 2004	Masvingo Greenstone Belt, Zimbabwe	Limestone	2600	1.08823	48.7917
Core#2/23	Kamer et al. 2004	Masvingo Greenstone Belt, Zimbabwe	Limestone	2600	1.04027	43.8462
Core#2/5	Kamer et al. 2004	Masvingo Greenstone Belt, Zimbabwe	Limestone	2600	1.07943	50.2963
Rh/81/26a	Kamer et al. 2004	Masvingo Greenstone Belt, Zimbabwe	Limestone	2600	0.906671	46.1538
Rh/81/26b	Kamer et al. 2004	Masvingo Greenstone Belt, Zimbabwe	Limestone	2600	1.04844	55.3333
Rh/81/26d2	Kamer et al. 2004	Masvingo Greenstone Belt, Zimbabwe	Limestone	2600	1.08404	51.3
Rh/81/26d3	Kamer et al. 2004	Masvingo Greenstone Belt, Zimbabwe	Limestone	2600	1.09685	54.1111
Rh/81/26d4	Kamer et al. 2004	Masvingo Greenstone Belt, Zimbabwe	Limestone	2600	1.13925	64
Rh/81/26dl	Kamer et al. 2004	Masvingo Greenstone Belt, Zimbabwe	Limestone	2600	1.12435	54.6429
1	Kamber and Webb 2001	Campbellrand carbonate platform, South Africa	Limestone	2520	1.00166	55.6113
1	Kamber and Webb 2001	Campbellrand carbonate platform, South Africa	Limestone	2520	0.991185	59.1837
2	Kamber and Webb 2001	Campbellrand carbonate platform, South Africa	Limestone	2520	1.02347	76.6726
2	Kamber and Webb 2001	Campbellrand carbonate platform, South Africa	Limestone	2520	1.02425	77.5044
3	Kamber and Webb 2001	Campbellrand carbonate platform, South Africa	Limestone	2520	0.894765	100.206
3	Kamber and Webb 2001	Campbellrand carbonate platform, South Africa	Limestone	2520	1.00847	92.1429
3	Kamber and Webb 2001	Campbellrand carbonate platform, South Africa	Limestone	2520	0.926881	78.1081
3	Kamber and Webb 2001	Campbellrand carbonate platform, South Africa	Limestone	2520	0.961364	76.4434
4	Kamber and Webb 2001	Campbellrand carbonate platform, South Africa	Limestone	2520	0.973055	26.4118
4	Kamber and Webb 2001	Campbellrand carbonate platform, South Africa	Limestone	2520	0.928258	25.9412
4	Kamber and Webb 2001	Campbellrand carbonate platform, South Africa	Limestone	2520	0.936122	28.75
5	Kamber and Webb 2001	Campbellrand carbonate platform, South Africa	Limestone	2520	0.999578	78.8
5	Kamber and Webb 2001	Campbellrand carbonate platform, South Africa	Limestone	2520	0.971221	84.4
6	Kamber and Webb 2001	Campbellrand carbonate platform, South Africa	Limestone	2520	0.991644	67.2222
6	Kamber and Webb 2001	Campbellrand carbonate platform, South Africa	Limestone	2520	0.997541	70
674.55	Eroglu et al. 2017	Campbellrand-Malmani carbonate platform, South Africa	Dolostone	2500	0.855756	27.6
675.38	Eroglu et al. 2017	Campbellrand-Malmani carbonate platform, South Africa	Dolostone	2500	0.955353	31.9118
678.6	Eroglu et al. 2017	Campbellrand-Malmani carbonate platform, South Africa	Dolostone	2500	1.01042	35.1961
680.58	Eroglu et al. 2017	Campbellrand-Malmani carbonate platform, South Africa	Dolostone	2500	1.03082	38.3333
697.18	Eroglu et al. 2017	Campbellrand-Malmani carbonate platform, South Africa	Dolostone	2500	0.930809	30.7
702.6	Eroglu et al. 2017	Campbellrand-Malmani carbonate platform, South Africa	Dolostone	2500	0.921553	30.9032
884.83	Eroglu et al. 2017	Campbellrand-Malmani carbonate platform, South Africa	Dolostone	2500	0.895679	30.4783
921.78	Eroglu et al. 2017	Campbellrand-Malmani carbonate platform, South Africa	Dolostone	2500	0.958566	34.8333
1072.73	Eroglu et al. 2017	Campbellrand-Malmani carbonate platform, South Africa	Dolostone	2500	1.03024	38.1111
1100.2	Eroglu et al. 2017	Campbellrand-Malmani carbonate platform, South Africa	Dolostone	2500	0.937629	59.3889
1109.5	Eroglu et al. 2017	Campbellrand-Malmani carbonate platform, South Africa	Dolostone	2500	0.920801	33.8889
1143.7	Eroglu et al. 2017	Campbellrand-Malmani carbonate platform, South Africa	Dolostone	2500	0.944195	36.7143
1202.58	Eroglu et al. 2017	Campbellrand-Malmani carbonate platform, South Africa	Dolostone	2500	0.976256	38.8571
1239.98	Eroglu et al. 2017	Campbellrand-Malmani carbonate platform, South Africa	Dolostone	2500	1.018	34.8
1401	Eroglu et al. 2017	Campbellrand-Malmani carbonate platform, South Africa	Dolostone	2500	0.998116	43.8
1403.8	Eroglu et al. 2017	Campbellrand-Malmani carbonate platform, South Africa	Dolostone	2500	0.962323	37.5385
1420.9	Eroglu et al. 2017	Campbellrand-Malmani carbonate platform, South Africa	Dolostone	2500	0.947687	58.4667
1425.4	Eroglu et al. 2017	Campbellrand-Malmani carbonate platform, South Africa	Dolostone	2500	0.935999	32.7391
1435.25	Eroglu et al. 2017	Campbellrand-Malmani carbonate platform, South Africa	Dolostone	2500	0.938173	57.4286
1464.3	Eroglu et al. 2017	Campbellrand-Malmani carbonate platform, South Africa	Dolostone	2500	0.923657	47.4286
1467.1	Eroglu et al. 2017	Campbellrand-Malmani carbonate platform, South Africa	Dolostone	2500	0.927016	56.3571
1475.35	Eroglu et al. 2017	Campbellrand-Malmani carbonate platform, South Africa	Dolostone	2500	0.953566	29.6842
1484.8	Eroglu et al. 2017	Campbellrand-Malmani carbonate platform, South Africa	Dolostone	2500	0.888685	56.4762
1524.7	Eroglu et al. 2017	Campbellrand-Malmani carbonate platform, South Africa	Dolostone	2500	0.952684	31.25
1539.9	Eroglu et al. 2017	Campbellrand-Malmani carbonate platform, South Africa	Dolostone	2500	0.943326	67.9231
1564.3	Eroglu et al. 2017	Campbellrand-Malmani carbonate platform, South Africa	Dolostone	2500	0.941689	32
1574.25	Eroglu et al. 2017	Campbellrand-Malmani carbonate platform, South Africa	Dolostone	2500	0.969503	34.1667
1589.75	Eroglu et al. 2017	Campbellrand-Malmani carbonate platform, South Africa	Dolostone	2500	0.97558	30.125
1589.9	Eroglu et al. 2017	Campbellrand-Malmani carbonate platform, South Africa	Dolostone	2500	0.944836	31
1604.6	Eroglu et al. 2017	Campbellrand-Malmani carbonate platform, South Africa	Dolostone	2500	1.00084	37.25
1731.1	Eroglu et al. 2017	Campbellrand-Malmani carbonate platform, South Africa	Dolostone	2500	0.994628	54.1429
1742.3	Eroglu et al. 2017	Campbellrand-Malmani carbonate platform, South Africa	Dolostone	2500	1.0417	86.2857
AM01A	Morgan et al. 2013	Itabira Group, Brazil	Dolostone	2400	0.921849	45
AM01B	Morgan et al. 2013	Itabira Group, Brazil	Dolostone	2400	0.787636	48.85
AM03A_a	Morgan et al. 2013	Itabira Group, Brazil	Dolostone	2400	0.787718	51.1333
AM03A_b	Morgan et al. 2013	Itabira Group, Brazil	Dolostone	2400	0.888725	53.1429
AM03B_a	Morgan et al. 2013	Itabira Group, Brazil	Dolostone	2400	0.880653	52.5833
AM03B_b	Morgan et al. 2013	Itabira Group, Brazil	Dolostone	2400	0.87906	53.3077
AM07A	Morgan et al. 2013	Itabira Group, Brazil	Dolostone	2400	1.04686	36.4545
AM07B_b	Morgan et al. 2013	Itabira Group, Brazil	Dolostone	2400	1.05036	52.6429
AM09C_a	Morgan et al. 2013	Itabira Group, Brazil	Dolostone	2400	0.795045	48.6471
AM09C_b	Morgan et al. 2013	Itabira Group, Brazil	Dolostone	2400	0.830454	48.1739
AM10A_a	Morgan et al. 2013	Itabira Group, Brazil	Dolostone	2400	1.02893	49.2667
AM10A_b	Morgan et al. 2013	Itabira Group, Brazil	Dolostone	2400	0.931499	48.6667
G01	Morgan et al. 2013	Itabira Group, Brazil	Dolostone	2400	0.980376	97
G03	Morgan et al. 2013	Itabira Group, Brazil	Dolostone	2400	0.991644	95
GÌ SC 18-3	Morgan et al. 2013	Itabira Group, Brazil	Dolostone	2400	0.963473	56.3333
GÌ SC 18-6	Morgan et al. 2013	Itabira Group, Brazil	Dolostone	2400	0.823786	78.2917
G-3A	Fralick et al. 2017	Gunflnit formation, Canada	Limestone	1880	0.586292	40.7821
G3b-Y	Fralick et al. 2017	Gunflnit formation, Canada	Limestone	1880	0.545763	44.1026
06-20A	Fralick et al. 2017	Gunflnit formation, Canada	Limestone	1880	0.586223	44.5333
06-21	Fralick et al. 2017	Gunflnit formation, Canada	Limestone	1880	0.624022	41.6327
06-22	Fralick et al. 2017	Gunflnit formation, Canada	Limestone	1880	0.680015	40.3797
06-12B	Fralick et al. 2017	Gunflnit formation, Canada	Limestone	1880	0.624268	46.1957
06-12A	Fralick et al. 2017	Gunflnit formation, Canada	Limestone	1880	0.609315	38.961
G3	Liang et al. 2020	Gaoyuzhuang Formation, China	Dolostone	1600	0.930345	29.3846
G4-3	Liang et al. 2020	Gaoyuzhuang Formation, China	Dolostone	1600	0.963074	31.6
G5	Liang et al. 2020	Gaoyuzhuang Formation, China	Dolostone	1600	0.918187	31.9259
G6-a	Liang et al. 2020	Gaoyuzhuang Formation, China	Dolostone	1600	0.939321	28.963
G6-b	Liang et al. 2020	Gaoyuzhuang Formation, China	Dolostone	1600	0.944066	30.12
G7-a	Liang et al. 2020	Gaoyuzhuang Formation, China	Dolostone	1600	0.905715	31.1613
G7-b	Liang et al. 2020	Gaoyuzhuang Formation, China	Dolostone	1600	0.932543	29.75
G8	Liang et al. 2020	Gaoyuzhuang Formation, China	Limestone	1600	0.890309	32.1429
G8-1	Liang et al. 2020	Gaoyuzhuang Formation, China	Dolostone	1600	0.846383	32.875
G8-2-a	Liang et al. 2020	Gaoyuzhuang Formation, China	Dolostone	1600	0.899479	28
G8-2-b	Liang et al. 2020	Gaoyuzhuang Formation, China	Dolostone	1600	0.953975	26.5714
G9	Liang et al. 2020	Gaoyuzhuang Formation, China	Dolostone	1600	0.883919	42.5
G10	Liang et al. 2020	Gaoyuzhuang Formation, China	Dolostone	1600	0.863731	38.1429
G11	Liang et al. 2020	Gaoyuzhuang Formation, China	Dolostone	1600	0.863023	45.1538
G11-1	Liang et al. 2020	Gaoyuzhuang Formation, China	Limestone	1600	0.841298	38.4
G11-2	Liang et al. 2020	Gaoyuzhuang Formation, China	Limestone	1600	0.894201	47.2381
G12-a	Liang et al. 2020	Gaoyuzhuang Formation, China	Dolostone	1600	0.792138	39.4595
G12-b	Liang et al. 2020	Gaoyuzhuang Formation, China	Limestone	1600	0.797436	50.7407
G14-a	Liang et al. 2020	Gaoyuzhuang Formation, China	Dolostone	1600	0.902223	36.76
G14-b	Liang et al. 2020	Gaoyuzhuang Formation, China	Dolostone	1600	0.913208	37.6818
G15-2-a	Liang et al. 2020	Gaoyuzhuang Formation, China	Limestone	1600	0.828874	43.875
G15-2-b	Liang et al. 2020	Gaoyuzhuang Formation, China	Dolostone	1600	0.91345	39.0909
G15-2-c	Liang et al. 2020	Gaoyuzhuang Formation, China	Dolostone	1600	0.890788	37.4167
G16-b	Liang et al. 2020	Gaoyuzhuang Formation, China	Dolostone	1600	0.94642
G16-c	Liang et al. 2020	Gaoyuzhuang Formation, China	Dolostone	1600	0.952827
G17-2-b	Liang et al. 2020	Gaoyuzhuang Formation, China	Dolostone	1600	1.30202
G20-a	Liang et al. 2020	Gaoyuzhuang Formation, China	Dolostone	1600	0.873757
G20-b	Liang et al. 2020	Gaoyuzhuang Formation, China	Dolostone	1600	0.96607
G-2-3	Zhang et al. 2018	Gaoyuzhuang Formation, North China	Dolostone	1570	0.889495	32.2565
G-2-4	Zhang et al. 2018	Gaoyuzhuang Formation, North China	Dolostone	1570	0.900276	32.9316
G-2-5	Zhang et al. 2018	Gaoyuzhuang Formation, North China	Dolostone	1570	0.989657	33.0991
G-2-7	Zhang et al. 2018	Gaoyuzhuang Formation, North China	Dolostone	1570	0.96932	32.0186
G-3-2	Zhang et al. 2018	Gaoyuzhuang Formation, North China	Limestone	1570	0.926126	43.005
G-3-3	Zhang et al. 2018	Gaoyuzhuang Formation, North China	Limestone	1570	0.889258	38.779
G-3-4	Zhang et al. 2018	Gaoyuzhuang Formation, North China	Limestone	1570	0.835039	36.1004
G-3-5	Zhang et al. 2018	Gaoyuzhuang Formation, North China	Limestone	1570	0.955055	38.8395
G-3-8	Zhang et al. 2018	Gaoyuzhuang Formation, North China	Limestone	1570	1.00896	51.4974
G-3-10	Zhang et al. 2018	Gaoyuzhuang Formation, North China	Limestone	1570	0.886241	41.5127
G-3-11	Zhang et al. 2018	Gaoyuzhuang Formation, North China	Limestone	1570	0.850912	47.2542
G-3-13	Zhang et al. 2018	Gaoyuzhuang Formation, North China	Limestone	1570	0.858196	37.6572
G-3-14	Zhang et al. 2018	Gaoyuzhuang Formation, North China	Limestone	1570	0.902022	44.3658
G-3-20	Zhang et al. 2018	Gaoyuzhuang Formation, North China	Limestone	1570	0.900216	48.5533
G-3-32	Zhang et al. 2018	Gaoyuzhuang Formation, North China	Limestone	1570	0.840015	39.1679
G-3-39	Zhang et al. 2018	Gaoyuzhuang Formation, North China	Limestone	1570	0.870893	40.8633
G-3-44	Zhang et al. 2018	Gaoyuzhuang Formation, North China	Limestone	1570	0.85101	44.1138
G-3-46	Zhang et al. 2018	Gaoyuzhuang Formation, North China	Limestone	1570	0.788272	47.9394
G-3-59	Zhang et al. 2018	Gaoyuzhuang Formation, North China	Limestone	1570	0.791074	42.1617
G-3-62	Zhang et al. 2018	Gaoyuzhuang Formation, North China	Limestone	1570	0.822384	40.7678
G-3-70	Zhang et al. 2018	Gaoyuzhuang Formation, North China	Limestone	1570	0.792365	42.006
G-3-94	Zhang et al. 2018	Gaoyuzhuang Formation, North China	Limestone	1570	0.882599	48.4298
G-3-97	Zhang et al. 2018	Gaoyuzhuang Formation, North China	Limestone	1570	0.807262	51.1252
G-3-106	Zhang et al. 2018	Gaoyuzhuang Formation, North China	Limestone	1570	0.836003	50.898
G-3-107	Zhang et al. 2018	Gaoyuzhuang Formation, North China	Limestone	1570	0.853862	44.7174
G-3-108	Zhang et al. 2018	Gaoyuzhuang Formation, North China	Limestone	1570	0.889672	46.2455
G-3-109	Zhang et al. 2018	Gaoyuzhuang Formation, North China	Limestone	1570	0.873629	46.5878
G-3-110	Zhang et al. 2018	Gaoyuzhuang Formation, North China	Limestone	1570	0.872383	47.9952
G-3-111	Zhang et al. 2018	Gaoyuzhuang Formation, North China	Limestone	1570	0.855005	39.4219
G-3-112	Zhang et al. 2018	Gaoyuzhuang Formation, North China	Limestone	1570	0.806353	39.7525
G-3-113	Zhang et al. 2018	Gaoyuzhuang Formation, North China	Limestone	1570	0.831761	45.7235
G-3-114	Zhang et al. 2018	Gaoyuzhuang Formation, North China	Limestone	1570	0.863999	51.4713
G-3-115	Zhang et al. 2018	Gaoyuzhuang Formation, North China	Limestone	1570	0.867813	55.7534
G-3-116	Zhang et al. 2018	Gaoyuzhuang Formation, North China	Limestone	1570	0.813037	41.1175
G-3-117	Zhang et al. 2018	Gaoyuzhuang Formation, North China	Limestone	1570	0.863818	52.8395
G-3-118	Zhang et al. 2018	Gaoyuzhuang Formation, North China	Limestone	1570	0.815931	47.357
G-3-119	Zhang et al. 2018	Gaoyuzhuang Formation, North China	Limestone	1570	0.816553	46.1176
G-3-120	Zhang et al. 2018	Gaoyuzhuang Formation, North China	Limestone	1570	0.918199	44.4548
G-3-121	Zhang et al. 2018	Gaoyuzhuang Formation, North China	Limestone	1570	0.86408	53.4783
G-3-123	Zhang et al. 2018	Gaoyuzhuang Formation, North China	Limestone	1570	0.862597	45.1058
G-3-124	Zhang et al. 2018	Gaoyuzhuang Formation, North China	Limestone	1570	0.9174	55.6653
G-3-125	Zhang et al. 2018	Gaoyuzhuang Formation, North China	Limestone	1570	0.897667	52.9241
G-3-128	Zhang et al. 2018	Gaoyuzhuang Formation, North China	Limestone	1570	0.810714	43.8587
G-3-130	Zhang et al. 2018	Gaoyuzhuang Formation, North China	Limestone	1570	0.81949	42.1631
G-3-131	Zhang et al. 2018	Gaoyuzhuang Formation, North China	Limestone	1570	0.857633	49.2923
G-3-132	Zhang et al. 2018	Gaoyuzhuang Formation, North China	Limestone	1570	0.855108	42.3052
G-3-133	Zhang et al. 2018	Gaoyuzhuang Formation, North China	Limestone	1570	0.816151	45.9196
G-3-138	Zhang et al. 2018	Gaoyuzhuang Formation, North China	Limestone	1570	0.807219	40.8299
G-3-139	Zhang et al. 2018	Gaoyuzhuang Formation, North China	Limestone	1570	0.86828	48.8389
G-3-141	Zhang et al. 2018	Gaoyuzhuang Formation, North China	Limestone	1570	0.83176	54.4587
G-4-6	Zhang et al. 2018	Gaoyuzhuang Formation, North China	Dolostone	1570	0.85831	44.9008
G-4-7	Zhang et al. 2018	Gaoyuzhuang Formation, North China	Dolostone	1570	0.694979	49.8023
G-4-8	Zhang et al. 2018	Gaoyuzhuang Formation, North China	Dolostone	1570	0.825435	56.4742
Jxt-2-1a	Tang et al. 2017	Tieling Formation, North China	Dolostone	1437	0.961703	51.3
Jxt-2-1b	Tang et al. 2017	Tieling Formation, North China	Dolostone	1437	0.969882	49.7366
Jxt-2-1c	Tang et al. 2017	Tieling Formation, North China	Dolostone	1437	1.02154	42.7812
Jxt-2-2a	Tang et al. 2017	Tieling Formation, North China	Dolostone	1437	0.957528	47.7611
Jxt-2-2b	Tang et al. 2017	Tieling Formation, North China	Dolostone	1437	0.852235	51.6803
Jxt-2-2c	Tang et al. 2017	Tieling Formation, North China	Dolostone	1437	0.872154	45.8786
Jxt-2-4a	Tang et al. 2017	Tieling Formation, North China	Dolostone	1437	0.841895	42.8354
Jxt-2-4b	Tang et al. 2017	Tieling Formation, North China	Dolostone	1437	0.995652	43.7822
Jxt-2-1a	Tang et al. 2017	Tieling Formation, North China	Dolostone	1437	0.900892	59.0604
Jxt-2-1b	Tang et al. 2017	Tieling Formation, North China	Dolostone	1437	0.877301	67.9654
ULB61	Delpomodor et al. 2013	Mbuji-Mayi Supergroup, Democratic Republic of Congo	Dolostone	1120	1.04634	25.5
ULB65	Delpomodor et al. 2013	Mbuji-Mayi Supergroup, Democratic Republic of Congo	Dolostone	1120	0.87846	33
ULB79	Delpomodor et al. 2013	Mbuji-Mayi Supergroup, Democratic Republic of Congo	Dolostone	1120	0.957116	37
ULB712	Delpomodor et al. 2013	Mbuji-Mayi Supergroup, Democratic Republic of Congo	Dolostone	1120	0.831592	33
ULB560	Delpomodor et al. 2013	Mbuji-Mayi Supergroup, Democratic Republic of Congo	Dolostone	1120	0.910765	38.5
ULB588	Delpomodor et al. 2013	Mbuji-Mayi Supergroup, Democratic Republic of Congo	Dolostone	1120	0.979689	44
ULB4264	Delpomodor et al. 2013	Mbuji-Mayi Supergroup, Democratic Republic of Congo	Dolostone	1120	1.08915	41
ULB4296	Delpomodor et al. 2013	Mbuji-Mayi Supergroup, Democratic Republic of Congo	Dolostone	1120	1.02935	36.5
ULB4322	Delpomodor et al. 2013	Mbuji-Mayi Supergroup, Democratic Republic of Congo	Dolostone	1120	0.946665	40.5
ULB4353	Delpomodor et al. 2013	Mbuji-Mayi Supergroup, Democratic Republic of Congo	Dolostone	1120	0.82935	32.4
ULB4366	Delpomodor et al. 2013	Mbuji-Mayi Supergroup, Democratic Republic of Congo	Dolostone	1120	0.960468	30
ULB4415D	Delpomodor et al. 2013	Mbuji-Mayi Supergroup, Democratic Republic of Congo	Dolostone	1120	0.869821	30.1667
ULB4415F	Delpomodor et al. 2013	Mbuji-Mayi Supergroup, Democratic Republic of Congo	Dolostone	1120	1.01518	30
ULB4430	Delpomodor et al. 2013	Mbuji-Mayi Supergroup, Democratic Republic of Congo	Dolostone	1120	1.18928	33
ULB4438	Delpomodor et al. 2013	Mbuji-Mayi Supergroup, Democratic Republic of Congo	Dolostone	1120	0.842056	34
ULB521	Delpomodor et al. 2013	Mbuji-Mayi Supergroup, Democratic Republic of Congo	Dolostone	1120	0.944675	37
RG31070	Delpomodor et al. 2013	Mbuji-Mayi Supergroup, Democratic Republic of Congo	Dolostone	1120	1.01129	32
RG31041	Delpomodor et al. 2013	Mbuji-Mayi Supergroup, Democratic Republic of Congo	Dolostone	1120	0.987615	46
ULB127	Delpomodor et al. 2013	Mbuji-Mayi Supergroup, Democratic Republic of Congo	Dolostone	1120	0.962742	30.5
ULB27	Delpomodor et al. 2013	Mbuji-Mayi Supergroup, Democratic Republic of Congo	Dolostone	1120	0.955273	29.5
ULB219	Delpomodor et al. 2013	Mbuji-Mayi Supergroup, Democratic Republic of Congo	Dolostone	1120	0.958549	33
CMM279-01	Azmy et al. 2009	São Francisco Basin, Brazil	Dolostone	1050	1.04019
CMM279-02	Azmy et al. 2009	São Francisco Basin, Brazil	Dolostone	1050	0.752401
CMM279-03	Azmy et al. 2009	São Francisco Basin, Brazil	Dolostone	1050	2.25374
CMM279-04	Azmy et al. 2009	São Francisco Basin, Brazil	Dolostone	1050	1.4447
CMM279-08	Azmy et al. 2009	São Francisco Basin, Brazil	Dolostone	1050	0.92461
CMM279-11	Azmy et al. 2009	São Francisco Basin, Brazil	Dolostone	1050	0.809034
CMM279-12	Azmy et al. 2009	São Francisco Basin, Brazil	Dolostone	1050	1.04019
CMM279-13	Azmy et al. 2009	São Francisco Basin, Brazil	Dolostone	1050	0.92461
MAS-01	Azmy et al. 2009	São Francisco Basin, Brazil	Dolostone	1050	0.782548
MAS-06	Azmy et al. 2009	São Francisco Basin, Brazil	Dolostone	1050	0.769756
MAS-07	Azmy et al. 2009	São Francisco Basin, Brazil	Dolostone	1050	0.876453
MAS-09	Azmy et al. 2009	São Francisco Basin, Brazil	Dolostone	1050	0.993956
MAS-10	Azmy et al. 2009	São Francisco Basin, Brazil	Dolostone	1050	0.908099
MAS-11	Azmy et al. 2009	São Francisco Basin, Brazil	Dolostone	1050	0.956131
MAS-12	Azmy et al. 2009	São Francisco Basin, Brazil	Dolostone	1050	0.943873
MAS-16	Azmy et al. 2009	São Francisco Basin, Brazil	Dolostone	1050	0.78823
MAS-21	Azmy et al. 2009	São Francisco Basin, Brazil	Dolostone	1050	1.48323
MAS-25	Azmy et al. 2009	São Francisco Basin, Brazil	Dolostone	1050	0.962349
MAS-31	Azmy et al. 2009	São Francisco Basin, Brazil	Dolostone	1050	0.926416
MAS-36	Azmy et al. 2009	São Francisco Basin, Brazil	Dolostone	1050	0.909565
MAS-40	Azmy et al. 2009	São Francisco Basin, Brazil	Dolostone	1050	0.988819
MAS-44	Azmy et al. 2009	São Francisco Basin, Brazil	Dolostone	1050	0.979689
MAS-49	Azmy et al. 2009	São Francisco Basin, Brazil	Dolostone	1050	1.73364
MAS-53	Azmy et al. 2009	São Francisco Basin, Brazil	Dolostone	1050	0.828297
MAS-60	Azmy et al. 2009	São Francisco Basin, Brazil	Dolostone	1050	0.724609
MAS-67	Azmy et al. 2009	São Francisco Basin, Brazil	Dolostone	1050	0.95543
MAS-71	Azmy et al. 2009	São Francisco Basin, Brazil	Dolostone	1050	0.89811
MAS-73	Azmy et al. 2009	São Francisco Basin, Brazil	Dolostone	1050	0.841987
MAS-74	Azmy et al. 2009	São Francisco Basin, Brazil	Dolostone	1050	0.882136
MAS-75	Azmy et al. 2009	São Francisco Basin, Brazil	Dolostone	1050	0.897865
MAS-80	Azmy et al. 2009	São Francisco Basin, Brazil	Dolostone	1050	1.228
MAS-86	Azmy et al. 2009	São Francisco Basin, Brazil	Dolostone	1050	0.707905
MAS-87	Azmy et al. 2009	São Francisco Basin, Brazil	Dolostone	1050	1.1973
CMM244-09	Azmy et al. 2009	São Francisco Basin, Brazil	Dolostone	1050	1.11647
CMM244-27	Azmy et al. 2009	São Francisco Basin, Brazil	Dolostone	1050	0.979689
CMM244-40	Azmy et al. 2009	São Francisco Basin, Brazil	Dolostone	1050	0.936382
CMM244-48	Azmy et al. 2009	São Francisco Basin, Brazil	Dolostone	1050	0.92461
CMM244-61	Azmy et al. 2009	São Francisco Basin, Brazil	Dolostone	1050	0.910163
CMM244-78	Azmy et al. 2009	São Francisco Basin, Brazil	Dolostone	1050	1.21034
CMM500-01	Azmy et al. 2009	São Francisco Basin, Brazil	Dolostone	1050	0.904561
CMM500-03	Azmy et al. 2009	São Francisco Basin, Brazil	Dolostone	1050	1.00166
CMM500-04	Azmy et al. 2009	São Francisco Basin, Brazil	Dolostone	1050	1.04019
CMM500-05	Azmy et al. 2009	São Francisco Basin, Brazil	Dolostone	1050	0.920998
CMM500-07	Azmy et al. 2009	São Francisco Basin, Brazil	Dolostone	1050	0.707905
169592	Cokeron et al. 2012	Bitter Springs Fm, Centralian Superbasin, Australia	Limestone	827	0.706187	23.9091
7*07*09	Cokeron et al. 2012	Bitter Springs Fm, Centralian Superbasin, Australia	Limestone	827	0.807521	29
7*07*10	Cokeron et al. 2012	Bitter Springs Fm, Centralian Superbasin, Australia	Limestone	827	0.8699	25.5
7*07*11	Cokeron et al. 2012	Bitter Springs Fm, Centralian Superbasin, Australia	Limestone	827	0.87156	26.375
7*07*17	Cokeron et al. 2012	Bitter Springs Fm, Centralian Superbasin, Australia	Limestone	827	0.795035	27
7*07*18	Cokeron et al. 2012	Bitter Springs Fm, Centralian Superbasin, Australia	Limestone	827	0.819496	25.6
7*07*19	Cokeron et al. 2012	Bitter Springs Fm, Centralian Superbasin, Australia	Limestone	827	0.870581	36
7*07*19	Cokeron et al. 2012	Bitter Springs Fm, Centralian Superbasin, Australia	Limestone	827	0.833617	25.5714
7*07*20	Cokeron et al. 2012	Bitter Springs Fm, Centralian Superbasin, Australia	Limestone	827	0.870183	27.25
7*07*20	Cokeron et al. 2012	Bitter Springs Fm, Centralian Superbasin, Australia	Limestone	827	0.801444	25.5714
7*07*20	Cokeron et al. 2012	Bitter Springs Fm, Centralian Superbasin, Australia	Limestone	827	0.75987	24.6667
7*07*21	Cokeron et al. 2012	Bitter Springs Fm, Centralian Superbasin, Australia	Limestone	827	0.849981	24.1667
7*07*22	Cokeron et al. 2012	Bitter Springs Fm, Centralian Superbasin, Australia	Limestone	827	0.854892	26.1429
7*07*42A	Cokeron et al. 2012	Bitter Springs Fm, Centralian Superbasin, Australia	Limestone	827	0.777041	27.2857
7*07*42A	Cokeron et al. 2012	Bitter Springs Fm, Centralian Superbasin, Australia	Limestone	827	0.792929	26.5714
7*07*42A	Cokeron et al. 2012	Bitter Springs Fm, Centralian Superbasin, Australia	Limestone	827	0.775644	24
7*07*42A	Cokeron et al. 2012	Bitter Springs Fm, Centralian Superbasin, Australia	Limestone	827	0.812063	25.875
7*07*42A	Cokeron et al. 2012	Bitter Springs Fm, Centralian Superbasin, Australia	Limestone	827	0.806757	24.7143
7*07*44	Cokeron et al. 2012	Bitter Springs Fm, Centralian Superbasin, Australia	Limestone	827	0.775228	25.2857
7*07*45	Cokeron et al. 2012	Bitter Springs Fm, Centralian Superbasin, Australia	Limestone	827	0.80227	25.2857
7*07*46	Cokeron et al. 2012	Bitter Springs Fm, Centralian Superbasin, Australia	Limestone	827	0.797303	25.875
7*07*47	Cokeron et al. 2012	Bitter Springs Fm, Centralian Superbasin, Australia	Limestone	827	0.797015	26.4286
7*07*48	Cokeron et al. 2012	Bitter Springs Fm, Centralian Superbasin, Australia	Limestone	827	0.749758	29.1429
GSWA	Cokeron et al. 2012	Bitter Springs Fm, Centralian Superbasin, Australia	Limestone	827	0.665257	25.1667
	Cokeron et al. 2012	Bitter Springs Fm, Centralian Superbasin, Australia	Limestone	827	0.841398	26.1429
	Cokeron et al. 2012	Bitter Springs Fm, Centralian Superbasin, Australia	Limestone	827	0.855491	25
	Cokeron et al. 2012	Bitter Springs Fm, Centralian Superbasin, Australia	Limestone	827	0.794862	27.4444
	Cokeron et al. 2012	Bitter Springs Fm, Centralian Superbasin, Australia	Limestone	827	0.661204	24.5
	Cokeron et al. 2012	Bitter Springs Fm, Centralian Superbasin, Australia	Limestone	827	0.686737	24.875
	Cokeron et al. 2012	Bitter Springs Fm, Centralian Superbasin, Australia	Limestone	827	0.803371	27
	Cokeron et al. 2012	Bitter Springs Fm, Centralian Superbasin, Australia	Limestone	827	0.801794	26.7778
	Cokeron et al. 2012	Bitter Springs Fm, Centralian Superbasin, Australia	Limestone	827	0.854262	29.5
	Cokeron et al. 2012	Bitter Springs Fm, Centralian Superbasin, Australia	Limestone	827	0.829389	28.8
7*07*18	Cokeron et al. 2012	Bitter Springs Fm, Centralian Superbasin, Australia	Dolostone	827	0.797167	23.7143
7*07*45	Cokeron et al. 2012	Bitter Springs Fm, Centralian Superbasin, Australia	Dolostone	827	0.783742	23.8333
	Cokeron et al. 2012	Bitter Springs Fm, Centralian Superbasin, Australia	Dolostone	827	0.741415	25
	Cokeron et al. 2012	Bitter Springs Fm, Centralian Superbasin, Australia	Dolostone	827	0.77985	26
	Cokeron et al. 2012	Bitter Springs Fm, Centralian Superbasin, Australia	Dolostone	827	0.793495	23.5
7*07*41	Cokeron et al. 2012	Bitter Springs Fm, Centralian Superbasin, Australia	mixed	827	0.841447	23.2857
7*07*54M	Cokeron et al. 2012	Bitter Springs Fm, Centralian Superbasin, Australia	mixed	827	0.801543	26.2857
7*07*54M	Cokeron et al. 2012	Bitter Springs Fm, Centralian Superbasin, Australia	mixed	827	0.832604	24.8571
7*07*54M	Cokeron et al. 2012	Bitter Springs Fm, Centralian Superbasin, Australia	mixed	827	0.83729	27
7*07*54M	Cokeron et al. 2012	Bitter Springs Fm, Centralian Superbasin, Australia	mixed	827	0.887431	29.2222
7*07*54M	Cokeron et al. 2012	Bitter Springs Fm, Centralian Superbasin, Australia	mixed	827	0.821635	25.7273
7*07*55	Cokeron et al. 2012	Bitter Springs Fm, Centralian Superbasin, Australia	mixed	827	0.825926	26.75
7*07*55	Cokeron et al. 2012	Bitter Springs Fm, Centralian Superbasin, Australia	mixed	827	0.854872	22.9
7*07*56	Cokeron et al. 2012	Bitter Springs Fm, Centralian Superbasin, Australia	mixed	827	0.829262	24.8889
7*07*57	Cokeron et al. 2012	Bitter Springs Fm, Centralian Superbasin, Australia	mixed	827	0.815858	25.2
7*07*57	Cokeron et al. 2012	Bitter Springs Fm, Centralian Superbasin, Australia	mixed	827	0.658992	25.75
YAW503A	Hohl et al. 2015	Doushantuo Formation, South China	Dolostone	600	0.939194	36.6667
YAW503B	Hohl et al. 2015	Doushantuo Formation, South China	Dolostone	600	0.939194	36.8033
YAW505	Hohl et al. 2015	Doushantuo Formation, South China	Dolostone	600	0.941337	35.1309
YAW518	Hohl et al. 2015	Doushantuo Formation, South China	Dolostone	600	0.64238	32.1053
YAW519	Hohl et al. 2015	Doushantuo Formation, South China	Dolostone	600	0.72813	32.9268
YAW521	Hohl et al. 2015	Doushantuo Formation, South China	Dolostone	600	0.801269	34.878
YAW522	Hohl et al. 2015	Doushantuo Formation, South China	Dolostone	600	0.876907	41.7518
YAW524	Hohl et al. 2015	Doushantuo Formation, South China	Dolostone	600	0.89586	35.8865
YAW526	Hohl et al. 2015	Doushantuo Formation, South China	Dolostone	600	0.849944	35.5645
YAW528	Hohl et al. 2015	Doushantuo Formation, South China	Dolostone	600	0.918713	35.4386
YAW529	Hohl et al. 2015	Doushantuo Formation, South China	Dolostone	600	0.913088	38.4706
YAW530	Hohl et al. 2015	Doushantuo Formation, South China	Dolostone	600	0.900847	35.0862
YAW532	Hohl et al. 2015	Doushantuo Formation, South China	Dolostone	600	0.90407	37.619
YAW535	Hohl et al. 2015	Doushantuo Formation, South China	Dolostone	600	0.812646	37.8261
B_Omb_13	Wallace et al. 2017	Devede Formation		760	0.857
B_Omb_15	Wallace et al. 2017	Devede Formation		760	0.941
B_Omb_16	Wallace et al. 2017	Devede Formation		760	0.918
B_Omb_18	Wallace et al. 2017	Devede Formation		760	0.768
B_Omb_7	Wallace et al. 2017	Devede Formation		760	0.904
B_Omb_8	Wallace et al. 2017	Devede Formation		760	0.976
B_Omb_9	Wallace et al. 2017	Devede Formation		760	0.983
OKO-3	Wallace et al. 2017	Devede Formation		760	0.955
OKO-7	Wallace et al. 2017	Devede Formation		760	0.867
OKO-8	Wallace et al. 2017	Devede Formation		760	0.957
S_Omb_1_1	Wallace et al. 2017	Devede Formation		760	1.046
S_Omb_1_13	Wallace et al. 2017	Devede Formation		760	0.918
S_Omb_1_14	Wallace et al. 2017	Devede Formation		760	1.054
S_Omb_1_15	Wallace et al. 2017	Devede Formation		760	0.847
S_Omb_1_16	Wallace et al. 2017	Devede Formation		760	1.061
S_Omb_1_2	Wallace et al. 2017	Devede Formation		760	0.899
S_Omb_1_7	Wallace et al. 2017	Devede Formation		760	1.305
S_Omb_1_8	Wallace et al. 2017	Devede Formation		760	0.773
S_Omb_1_9	Wallace et al. 2017	Devede Formation		760	1.081
AH_2_10	Wallace et al. 2017	Beck Spring Formation		750	0.922
AH_2_2	Wallace et al. 2017	Beck Spring Formation		750	0.87
AH_2_3	Wallace et al. 2017	Beck Spring Formation		750	0.953
AH_2_6	Wallace et al. 2017	Beck Spring Formation		750	0.595
AH_2_8	Wallace et al. 2017	Beck Spring Formation		750	0.952
AH_2_9	Wallace et al. 2017	Beck Spring Formation		750	0.999
EMR-1 _3	Wallace et al. 2017	Beck Spring Formation		750	1.01623
EMR-1 _4	Wallace et al. 2017	Beck Spring Formation		750	1.05576
EMR-1 _5	Wallace et al. 2017	Beck Spring Formation		750	1.06076
EMR-1 _6	Wallace et al. 2017	Beck Spring Formation		750	1.08389
EMR-1 _7	Wallace et al. 2017	Beck Spring Formation		750	0.857685
EMR-1 A_2	Wallace et al. 2017	Beck Spring Formation		750	0.956793
EMR-1 A_3	Wallace et al. 2017	Beck Spring Formation		750	1.086
EMR-1 A_4	Wallace et al. 2017	Beck Spring Formation		750	1.08764
EMR-1 A_5	Wallace et al. 2017	Beck Spring Formation		750	1.01991
EMR-1 B_2	Wallace et al. 2017	Beck Spring Formation		750	0.966204
EMR-1 B_3	Wallace et al. 2017	Beck Spring Formation		750	0.862632
EMR-1 B_4	Wallace et al. 2017	Beck Spring Formation		750	1.13253
EMR-1 C_1	Wallace et al. 2017	Beck Spring Formation		750	1.1049
EMR-1 C_3	Wallace et al. 2017	Beck Spring Formation		750	1.08458
EMR-1 C_4	Wallace et al. 2017	Beck Spring Formation		750	1.04926
Mc_1	Wallace et al. 2017	Beck Spring Formation		750	1.13253
Mc_4	Wallace et al. 2017	Beck Spring Formation		750	1.01623
SS_3_10	Wallace et al. 2017	Beck Spring Formation		750	0.921
SS_3_6	Wallace et al. 2017	Beck Spring Formation		750	1.01
SS_3_7	Wallace et al. 2017	Beck Spring Formation		750	0.938
SS_3_8	Wallace et al. 2017	Beck Spring Formation		750	0.911
SS_3_9	Wallace et al. 2017	Beck Spring Formation		750	0.865
SW_1_1	Wallace et al. 2017	Beck Spring Formation		750	0.781
SW_1_2	Wallace et al. 2017	Beck Spring Formation		750	0.844
SW_1_3	Wallace et al. 2017	Beck Spring Formation		750	0.813
SW_1_5	Wallace et al. 2017	Beck Spring Formation		750	0.699
SW_1_7	Wallace et al. 2017	Beck Spring Formation		750	0.843
SW_1_8	Wallace et al. 2017	Beck Spring Formation		750	0.802
BA1_4	Wallace et al. 2017	Berg Aukas/Rasthof Formation		660	1.026
BA1_5	Wallace et al. 2017	Berg Aukas/Rasthof Formation		660	0.942
BA1_6	Wallace et al. 2017	Berg Aukas/Rasthof Formation		660	0.867
BA1_8	Wallace et al. 2017	Berg Aukas/Rasthof Formation		660	1.143
BA2_2	Wallace et al. 2017	Berg Aukas/Rasthof Formation		660	0.954
BA2_3	Wallace et al. 2017	Berg Aukas/Rasthof Formation		660	1.133
KMC2-L9-2	Hood and Wallace, 2015	Balcanoona Formation		650	1.133
KMC2-L9-3	Hood and Wallace, 2015	Balcanoona Formation		650	1.016
KMC2-L9-5	Hood and Wallace, 2015	Balcanoona Formation		650	1.056
Q-L2-1	Hood and Wallace, 2015	Balcanoona Formation		650	0.972
U2-L6-3	Hood and Wallace, 2015	Balcanoona Formation		650	0.955
U2-L6-4	Hood and Wallace, 2015	Balcanoona Formation		650	0.968
U2-L6-5	Hood and Wallace, 2015	Balcanoona Formation		650	0.89
U2-L6-6	Hood and Wallace, 2015	Balcanoona Formation		650	0.878
U3-L5-5	Hood and Wallace, 2015	Balcanoona Formation		650	1.061
U3-L5-6	Hood and Wallace, 2015	Balcanoona Formation		650	1.084
U3-L5-8	Hood and Wallace, 2015	Balcanoona Formation		650	0.858
U3-L5a-3	Hood and Wallace, 2015	Balcanoona Formation		650	1.033
U3-L5a-5	Hood and Wallace, 2015	Balcanoona Formation		650	1.099
U3-M2-3	Hood and Wallace, 2015	Balcanoona Formation		650	1.059
U3-M2-4	Hood and Wallace, 2015	Balcanoona Formation		650	1.137
U3-M2-4	Hood and Wallace, 2015	Balcanoona Formation		650	1.083
U4_4	Hood and Wallace, 2015	Balcanoona Formation		650	0.993
U4_5	Hood and Wallace, 2015	Balcanoona Formation		650	1.105
U4_6	Hood and Wallace, 2015	Balcanoona Formation		650	1.085
U5-L10-3	Hood and Wallace, 2015	Balcanoona Formation		650	1.049
U5-L10-4	Hood and Wallace, 2015	Balcanoona Formation		650	0.957
U5-L10-5	Hood and Wallace, 2015	Balcanoona Formation		650	1.086
U5-L10-6	Hood and Wallace, 2015	Balcanoona Formation		650	1.088
U5-L10-7	Hood and Wallace, 2015	Balcanoona Formation		650	1.02
U5-L10-8	Hood and Wallace, 2015	Balcanoona Formation		650	0.966
U5-L10-9	Hood and Wallace, 2015	Balcanoona Formation		650	0.863
GAUSS_1	Wallace et al. 2017	Gauss Formation		650	1.682
GAUSS_3	Wallace et al. 2017	Gauss Formation		650	1.081
GAUSS_4	Wallace et al. 2017	Gauss Formation		650	1.09
GAUSS_5	Wallace et al. 2017	Gauss Formation		650	1.38
GAUSS_6	Wallace et al. 2017	Gauss Formation		650	1.343
GBT-3	Wallace et al. 2017	Gauss Formation		650	1.254
GS2-360_1	Wallace et al. 2017	Gauss Formation		650	1.378
GS2-360_4	Wallace et al. 2017	Gauss Formation		650	1.55
GS2-360_6	Wallace et al. 2017	Gauss Formation		650	1.284
GS2-360-3	Wallace et al. 2017	Gauss Formation		650	1.026
GS2-360-6a	Wallace et al. 2017	Gauss Formation		650	1.009
UA-13	Wallace et al. 2017	Gauss Formation		650	0.99
WEET_2	Wallace et al. 2017	Weetootla Formation		645	1.333
Trez	Wallace et al. 2017	Trezona Formation		640	1.143
Trez_1	Wallace et al. 2017	Trezona Formation		640	1.113
Trez_2	Wallace et al. 2017	Trezona Formation		640	1.253
Trez_3	Wallace et al. 2017	Trezona Formation		640	1.228
Trez_4	Wallace et al. 2017	Trezona Formation		640	1.172
Trez_5	Wallace et al. 2017	Trezona Formation		640	1.154
Trez_6	Wallace et al. 2017	Trezona Formation		640	0.989
Trez_7	Wallace et al. 2017	Trezona Formation		640	1.093
Trez_a	Wallace et al. 2017	Trezona Formation		640	1.055
Trez_a_1	Wallace et al. 2017	Trezona Formation		640	1.14
Trez_a_2	Wallace et al. 2017	Trezona Formation		640	1.197
JLW-3	Huang et al., 2011	Doushantuo Forrmation		635	0.919
06LEUP01	Huang et al., 2011	Doushantuo Forrmation		635	0.934
06LEUP02	Huang et al., 2011	Doushantuo Forrmation		635	0.86
06LEUP05	Huang et al., 2011	Doushantuo Forrmation		635	0.828
06LEUP06	Huang et al., 2011	Doushantuo Forrmation		635	0.848
06LEUP08	Huang et al., 2011	Doushantuo Forrmation		635	0.851
06LEUP09	Huang et al., 2011	Doushantuo Forrmation		635	0.985
06LEUP12	Huang et al., 2011	Doushantuo Forrmation		635	1.067
ZLF1	Huang et al., 2011	Doushantuo Forrmation		635	0.785
ZLF11	Huang et al., 2011	Doushantuo Forrmation		635	0.711
ZLF14	Huang et al., 2011	Doushantuo Forrmation		635	0.872
ZLF16	Huang et al., 2011	Doushantuo Forrmation		635	0.766
ZLF18	Huang et al., 2011	Doushantuo Forrmation		635	0.753
ZLF20	Huang et al., 2011	Doushantuo Forrmation		635	0.711
ZLF4	Huang et al., 2011	Doushantuo Forrmation		635	0.829
ZLF5	Huang et al., 2011	Doushantuo Forrmation		635	0.802
ZLF8	Huang et al., 2011	Doushantuo Forrmation		635	0.8
ZLF9	Huang et al., 2011	Doushantuo Forrmation		635	0.863
FK2-8	Wallace et al. 2017	Keilberg Member (Maieberg Formation)		635	1.082
FK2-9	Wallace et al. 2017	Keilberg Member (Maieberg Formation)		635	1.187
FFN_2	Wallace et al. 2017	Maiberg Formation		630	1.37
FM_1	Wallace et al. 2017	Maiberg Formation		630	1.126
FM2_3	Wallace et al. 2017	Maiberg Formation		630	1.175
FM2_4	Wallace et al. 2017	Maiberg Formation		630	1.689
FM2_5	Wallace et al. 2017	Maiberg Formation		630	1.015
FM2_6	Wallace et al. 2017	Maiberg Formation		630	0.803
FM3_2	Wallace et al. 2017	Maiberg Formation		630	1.105
FM4_1	Wallace et al. 2017	Maiberg Formation		620	0.906
FM4_5	Wallace et al. 2017	Maiberg Formation		620	0.886
FM5_1	Wallace et al. 2017	Maiberg Formation		620	0.775
FM5_2	Wallace et al. 2017	Maiberg Formation		620	1.061
FM5_4	Wallace et al. 2017	Maiberg Formation		620	0.94
JLW-39-1	Ling et al., 2013	Doushantuo Formation		600	0.878
JLWU-45	Ling et al., 2013	Doushantuo Formation		560	0.811
WH-05	Ling et al., 2013	Dengying Formation		550	0.679
WH-07	Ling et al., 2013	Dengying Formation		550	0.728
WH-09	Ling et al., 2013	Dengying Formation		550	0.893
WH-11	Ling et al., 2013	Dengying Formation		550	0.843
WH-13	Ling et al., 2013	Dengying Formation		550	0.801
WH-15	Ling et al., 2013	Dengying Formation		550	0.798
WH-17	Ling et al., 2013	Dengying Formation		550	0.692
WH-17-1	Ling et al., 2013	Dengying Formation		550	0.671
WH-19	Ling et al., 2013	Dengying Formation		545	0.674
WH-21	Ling et al., 2013	Dengying Formation		545	0.621
WH-27	Ling et al., 2013	Dengying Formation		545	0.548
WH-29	Ling et al., 2013	Dengying Formation		545	0.556
WH-29-1	Ling et al., 2013	Dengying Formation		545	0.572
WH-31	Ling et al., 2013	Dengying Formation		545	0.536
WH-33	Ling et al., 2013	Dengying Formation		545	0.591
WH-35	Ling et al., 2013	Dengying Formation		545	0.695
YJH-43	Ling et al., 2013	Dengying Formation		545	0.397
YJH-47	Ling et al., 2013	Dengying Formation		545	0.519
YJH-49	Ling et al., 2013	Dengying Formation		545	0.542
YJH-51	Ling et al., 2013	Dengying Formation		545	0.469
YJH-55	Ling et al., 2013	Dengying Formation		545	0.536
YJH-57	Ling et al., 2013	Dengying Formation		545	0.542
YJH-59	Ling et al., 2013	Dengying Formation		545	0.574
YJH-61	Ling et al., 2013	Dengying Formation		545	0.548
YJH-61-1	Ling et al., 2013	Dengying Formation		545	0.536
YJH-63	Ling et al., 2013	Dengying Formation		545	0.386
YJH-65	Ling et al., 2013	Dengying Formation		545	0.455
YJH-37	Ling et al., 2013	Yanjiahe Formation		545	0.472
YJH-01	Ling et al., 2013	Yanjiahe Formation		540	0.718
YJH-15	Ling et al., 2013	Yanjiahe Formation		540	0.524
YJH-18	Ling et al., 2013	Yanjiahe Formation		540	0.647
ZWM1	Tostevin et al. 2016	Zwartmodder subgroup, Nama Group, Namibia	Limestone	550	1.11294	85.7665
ZWM8	Tostevin et al. 2016	Zwartmodder subgroup, Nama Group, Namibia	Limestone	550	1.12388	73.4488
ZWM9	Tostevin et al. 2016	Zwartmodder subgroup, Nama Group, Namibia	Limestone	550	1.24334	79.2284
ZWM10	Tostevin et al. 2016	Zwartmodder subgroup, Nama Group, Namibia	Limestone	550	1.23403	69.4402
ZWM11	Tostevin et al. 2016	Zwartmodder subgroup, Nama Group, Namibia	Limestone	550	1.51037	88.7854
ZWM12	Tostevin et al. 2016	Zwartmodder subgroup, Nama Group, Namibia	Limestone	550	1.08973	80.5779
ZWM14	Tostevin et al. 2016	Zwartmodder subgroup, Nama Group, Namibia	Limestone	550	1.4346	107.904
ZWM15	Tostevin et al. 2016	Zwartmodder subgroup, Nama Group, Namibia	Limestone	550	1.24979	74.1959
ZWM18	Tostevin et al. 2016	Zwartmodder subgroup, Nama Group, Namibia	Limestone	550	1.4219	97.0363
ZWM19	Tostevin et al. 2016	Zwartmodder subgroup, Nama Group, Namibia	Limestone	550	1.29945	101.801
ZWM20	Tostevin et al. 2016	Zwartmodder subgroup, Nama Group, Namibia	Limestone	550	1.3371	95.5899
ZWM21	Tostevin et al. 2016	Zwartmodder subgroup, Nama Group, Namibia	Limestone	550	1.46086	121.324
ZWM23	Tostevin et al. 2016	Zwartmodder subgroup, Nama Group, Namibia	Limestone	550	1.16344	86.4894
ZWM25	Tostevin et al. 2016	Zwartmodder subgroup, Nama Group, Namibia	Limestone	550	1.30884	71.9902
ZWM26	Tostevin et al. 2016	Zwartmodder subgroup, Nama Group, Namibia	Limestone	550	1.37602	86.3861
ZWM28	Tostevin et al. 2016	Zwartmodder subgroup, Nama Group, Namibia	Limestone	550	1.30368	89.9405
ZWM30	Tostevin et al. 2016	Zwartmodder subgroup, Nama Group, Namibia	Limestone	550	1.25798	72.9622
ZWM33	Tostevin et al. 2016	Zwartmodder subgroup, Nama Group, Namibia	Limestone	550	1.03457	70.928
ZWM34	Tostevin et al. 2016	Zwartmodder subgroup, Nama Group, Namibia	Limestone	550	1.26967	88.0292
ZWM36	Tostevin et al. 2016	Zwartmodder subgroup, Nama Group, Namibia	Limestone	550	1.13981	78.4146
ZWM37	Tostevin et al. 2016	Zwartmodder subgroup, Nama Group, Namibia	Limestone	550	1.1068	73.7866
ZWM38	Tostevin et al. 2016	Zwartmodder subgroup, Nama Group, Namibia	Limestone	550	1.09345	66.7501
ZWM41	Tostevin et al. 2016	Zwartmodder subgroup, Nama Group, Namibia	Limestone	550	1.24984	81.1108
ZWM42	Tostevin et al. 2016	Zwartmodder subgroup, Nama Group, Namibia	Limestone	550	1.30228	70.3097
ZWM44	Tostevin et al. 2016	Zwartmodder subgroup, Nama Group, Namibia	Limestone	550	1.24153	97.0297
PR7	Tostevin et al. 2016	Zwartmodder subgroup, Nama Group, Namibia	Limestone	541	0.920839	140.607
SWT1-2	Tostevin et al. 2016	Zwartmodder subgroup, Nama Group, Namibia	Limestone	541	1.0608	83.5277
SWT1-3	Tostevin et al. 2016	Zwartmodder subgroup, Nama Group, Namibia	Limestone	541	1.1161	94.8197
SWT1-5	Tostevin et al. 2016	Zwartmodder subgroup, Nama Group, Namibia	Limestone	541	1.00431	86.4215
SWT1-6	Tostevin et al. 2016	Zwartmodder subgroup, Nama Group, Namibia	Limestone	541	0.961362	74.9731
SWT1-7	Tostevin et al. 2016	Zwartmodder subgroup, Nama Group, Namibia	Limestone	541	1.01803	72.4137
SWT1-10	Tostevin et al. 2016	Zwartmodder subgroup, Nama Group, Namibia	Limestone	541	1.11351	91.4216
SWT1-13	Tostevin et al. 2016	Zwartmodder subgroup, Nama Group, Namibia	Limestone	541	1.13473	69.7951
HF(A)	Wallace et al. 2017	Harkless Formation		515	0.712
HF(A)_1	Wallace et al. 2017	Harkless Formation		515	0.835
HF(A)_2	Wallace et al. 2017	Harkless Formation		515	0.702
HF(A)_3	Wallace et al. 2017	Harkless Formation		515	0.701
HF(A)_4	Wallace et al. 2017	Harkless Formation		515	0.699
HF(A)_5	Wallace et al. 2017	Harkless Formation		515	0.728
HF(A)_6	Wallace et al. 2017	Harkless Formation		515	0.649
HF(A)_7	Wallace et al. 2017	Harkless Formation		515	0.729
HF(A)_8	Wallace et al. 2017	Harkless Formation		515	0.706
HF(B)	Wallace et al. 2017	Harkless Formation		515	0.806
HF(B)_1	Wallace et al. 2017	Harkless Formation		515	0.78
HF(B)_2	Wallace et al. 2017	Harkless Formation		515	0.808
HF(B)_3	Wallace et al. 2017	Harkless Formation		515	0.791
CAMB_1	Wallace et al. 2017	Wilkawillina Formation		510	0.842
CAMB_2	Wallace et al. 2017	Wilkawillina Formation		510	0.83
CAMB_3	Wallace et al. 2017	Wilkawillina Formation		510	0.743
Camb_c	Wallace et al. 2017	Wilkawillina Formation		510	1.047
Camb_c_1	Wallace et al. 2017	Wilkawillina Formation		510	0.891
Camb_c_2	Wallace et al. 2017	Wilkawillina Formation		510	0.996
Camb_c_3	Wallace et al. 2017	Wilkawillina Formation		510	0.935
Camb_c_4	Wallace et al. 2017	Wilkawillina Formation		510	0.939
Camb_c_5	Wallace et al. 2017	Wilkawillina Formation		510	0.838
WI_4_11	Wallace et al. 2017	Wilkawillina Formation		510	0.85
WI_4_14	Wallace et al. 2017	Wilkawillina Formation		510	1.038
WI_4_15	Wallace et al. 2017	Wilkawillina Formation		510	0.975
WI_4_2	Wallace et al. 2017	Wilkawillina Formation		510	0.697
WI_4_6	Wallace et al. 2017	Wilkawillina Formation		510	0.757
MM (1)_1	Wallace et al. 2017	Meiklejohn Mound (Antelope Valley Lst)		465	1.029
MM (1)_3	Wallace et al. 2017	Meiklejohn Mound (Antelope Valley Lst)		465	1.001
MM(2)	Wallace et al. 2017	Meiklejohn Mound (Antelope Valley Lst)		465	0.417
MM(2)_1	Wallace et al. 2017	Meiklejohn Mound (Antelope Valley Lst)		465	0.98
MM(2)_2	Wallace et al. 2017	Meiklejohn Mound (Antelope Valley Lst)		465	0.889
MM(2)_4	Wallace et al. 2017	Meiklejohn Mound (Antelope Valley Lst)		465	0.964
MP10	Wallace et al. 2017	Meiklejohn Mound (Antelope Valley Lst)		465	0.982
MP10_1	Wallace et al. 2017	Meiklejohn Mound (Antelope Valley Lst)		465	0.916
MP10_2	Wallace et al. 2017	Meiklejohn Mound (Antelope Valley Lst)		465	0.789
MP10_5	Wallace et al. 2017	Meiklejohn Mound (Antelope Valley Lst)		465	0.948
MP10a	Wallace et al. 2017	Meiklejohn Mound (Antelope Valley Lst)		465	1.098
MP10a_1	Wallace et al. 2017	Meiklejohn Mound (Antelope Valley Lst)		465	0.857
MP10a_2	Wallace et al. 2017	Meiklejohn Mound (Antelope Valley Lst)		465	1.033
MP10a_3	Wallace et al. 2017	Meiklejohn Mound (Antelope Valley Lst)		465	0.878
A262	Azmy et al., 2011	Anticosti Island		435	0.84
A262	Azmy et al., 2011	Anticosti Island		435	0.942
A740	Azmy et al., 2011	Anticosti Island		435	0.842
A800	Azmy et al., 2011	Anticosti Island		435	1.009
A829	Azmy et al., 2011	Anticosti Island		435	0.655
A919	Azmy et al., 2011	Anticosti Island		435	0.839
A922	Azmy et al., 2011	Anticosti Island		435	0.83
A960	Azmy et al., 2011	Anticosti Island		435	0.714
Sil_1	Wallace et al. 2017	Kengkeuk Formation		435	0.949
Sil_10	Wallace et al. 2017	Kengkeuk Formation		435	0.95
Sil_11	Wallace et al. 2017	Kengkeuk Formation		435	0.968
Sil_12	Wallace et al. 2017	Kengkeuk Formation		435	0.999
Sil_13	Wallace et al. 2017	Kengkeuk Formation		435	0.994
Sil_14	Wallace et al. 2017	Kengkeuk Formation		435	0.938
Sil_2	Wallace et al. 2017	Kengkeuk Formation		435	0.906
Sil_3	Wallace et al. 2017	Kengkeuk Formation		435	1.014
Sil_4	Wallace et al. 2017	Kengkeuk Formation		435	1.078
Sil_5	Wallace et al. 2017	Kengkeuk Formation		435	1.017
Sil_6	Wallace et al. 2017	Kengkeuk Formation		435	1.031
Sil_7	Wallace et al. 2017	Kengkeuk Formation		435	0.931
Sil_8	Wallace et al. 2017	Kengkeuk Formation		435	0.939
Sil_9	Wallace et al. 2017	Kengkeuk Formation		435	0.903
Sil_a	Wallace et al. 2017	Kengkeuk Formation		435	0.82
Sil_a_1	Wallace et al. 2017	Kengkeuk Formation		435	0.856
Sil_a_2	Wallace et al. 2017	Kengkeuk Formation		435	0.927
Sil_a_3	Wallace et al. 2017	Kengkeuk Formation		435	0.979
Sil_a_4	Wallace et al. 2017	Kengkeuk Formation		435	0.931
TO-1	Wallace et al. 2017	Wurutwun Formation		415	0.6
TO-1_1	Wallace et al. 2017	Wurutwun Formation		415	0.737
TO-1_10	Wallace et al. 2017	Wurutwun Formation		415	0.73
TO-1_11	Wallace et al. 2017	Wurutwun Formation		415	0.758
TO-1_12	Wallace et al. 2017	Wurutwun Formation		415	0.781
TO-1_13	Wallace et al. 2017	Wurutwun Formation		415	0.75
TO-1_14	Wallace et al. 2017	Wurutwun Formation		415	0.799
TO-1_2	Wallace et al. 2017	Wurutwun Formation		415	0.802
TO-1_3	Wallace et al. 2017	Wurutwun Formation		415	0.728
TO-1_4	Wallace et al. 2017	Wurutwun Formation		415	0.777
TO-1_5	Wallace et al. 2017	Wurutwun Formation		415	0.853
TO-1_6	Wallace et al. 2017	Wurutwun Formation		415	0.801
TO-1_7	Wallace et al. 2017	Wurutwun Formation		415	0.735
TO-1_8	Wallace et al. 2017	Wurutwun Formation		415	0.815
TO-1_9	Wallace et al. 2017	Wurutwun Formation		415	0.908
TO-2	Wallace et al. 2017	Wurutwun Formation		415	0.653
TO-2_1	Wallace et al. 2017	Wurutwun Formation		415	0.614
TO-2_2	Wallace et al. 2017	Wurutwun Formation		415	0.739
TO-2_4	Wallace et al. 2017	Wurutwun Formation		415	0.782
TO-2_5	Wallace et al. 2017	Wurutwun Formation		415	0.769
TO-2_6	Wallace et al. 2017	Wurutwun Formation		415	0.793
TO-2_7	Wallace et al. 2017	Wurutwun Formation		415	0.76
TO-2_8	Wallace et al. 2017	Wurutwun Formation		415	0.786
TO-2_9	Wallace et al. 2017	Wurutwun Formation		415	0.798
TO-2a	Wallace et al. 2017	Wurutwun Formation		415	0.77
TO-2a_3	Wallace et al. 2017	Wurutwun Formation		415	0.646
TO-2a_4	Wallace et al. 2017	Wurutwun Formation		415	0.752
TO-2a_5	Wallace et al. 2017	Wurutwun Formation		415	0.736
TO-2a_6	Wallace et al. 2017	Wurutwun Formation		415	0.788
TO-2a_7	Wallace et al. 2017	Wurutwun Formation		415	0.777
LY_lily	Wallace et al. 2017	Lilydale Limestone		411	0.574
RCB_brack	Wallace et al. 2017	Rocky Camp Limestone Member		400	0.806
RCB_brack_1	Wallace et al. 2017	Rocky Camp Limestone Member		400	0.878
RCB_brack_2	Wallace et al. 2017	Rocky Camp Limestone Member		400	0.883
RCB_brack_3	Wallace et al. 2017	Rocky Camp Limestone Member		400	0.839
RCB_brack_4	Wallace et al. 2017	Rocky Camp Limestone Member		400	0.867
RCB_brack_5	Wallace et al. 2017	Rocky Camp Limestone Member		400	0.802
RCB2	Wallace et al. 2017	Rocky Camp Limestone Member		400	0.845
RCB2_1	Wallace et al. 2017	Rocky Camp Limestone Member		400	0.859
RCB2_10	Wallace et al. 2017	Rocky Camp Limestone Member		400	0.829
RCB2_11	Wallace et al. 2017	Rocky Camp Limestone Member		400	0.862
RCB2_12	Wallace et al. 2017	Rocky Camp Limestone Member		400	0.847
RCB2_13	Wallace et al. 2017	Rocky Camp Limestone Member		400	0.841
RCB2_14	Wallace et al. 2017	Rocky Camp Limestone Member		400	0.896
RCB2_2	Wallace et al. 2017	Rocky Camp Limestone Member		400	0.845
RCB2_3	Wallace et al. 2017	Rocky Camp Limestone Member		400	0.834
RCB2_4	Wallace et al. 2017	Rocky Camp Limestone Member		400	0.84
RCB2_5	Wallace et al. 2017	Rocky Camp Limestone Member		400	0.842
RCB2_6	Wallace et al. 2017	Rocky Camp Limestone Member		400	0.828
RCB2_7	Wallace et al. 2017	Rocky Camp Limestone Member		400	0.844
RCB2_8	Wallace et al. 2017	Rocky Camp Limestone Member		400	0.839
RCB2_9	Wallace et al. 2017	Rocky Camp Limestone Member		400	0.813
RCB4	Wallace et al. 2017	Rocky Camp Limestone Member		400	0.869
RCB4_1	Wallace et al. 2017	Rocky Camp Limestone Member		400	0.897
RCB4_10	Wallace et al. 2017	Rocky Camp Limestone Member		400	0.877
RCB4_11	Wallace et al. 2017	Rocky Camp Limestone Member		400	0.847
RCB4_12	Wallace et al. 2017	Rocky Camp Limestone Member		400	0.876
RCB4_13	Wallace et al. 2017	Rocky Camp Limestone Member		400	0.862
RCB4_14	Wallace et al. 2017	Rocky Camp Limestone Member		400	0.903
RCB4_2	Wallace et al. 2017	Rocky Camp Limestone Member		400	0.821
RCB4_3	Wallace et al. 2017	Rocky Camp Limestone Member		400	0.818
RCB4_4	Wallace et al. 2017	Rocky Camp Limestone Member		400	0.845
RCB4_5	Wallace et al. 2017	Rocky Camp Limestone Member		400	0.857
RCB4_6	Wallace et al. 2017	Rocky Camp Limestone Member		400	0.897
RCB4_7	Wallace et al. 2017	Rocky Camp Limestone Member		400	0.843
RCB4_8	Wallace et al. 2017	Rocky Camp Limestone Member		400	0.825
RCB4_9	Wallace et al. 2017	Rocky Camp Limestone Member		400	0.867
LY1	Wallace et al. 2017	Pillara Limestone		383	0.331
LY1_1	Wallace et al. 2017	Pillara Limestone		383	0.512
LY1_2	Wallace et al. 2017	Pillara Limestone		383	0.468
LY1_3	Wallace et al. 2017	Pillara Limestone		383	0.362
LY1_4	Wallace et al. 2017	Pillara Limestone		383	0.663
LY1_5	Wallace et al. 2017	Pillara Limestone		383	0.454
LY1_6	Wallace et al. 2017	Pillara Limestone		383	0.534
LY1_7	Wallace et al. 2017	Pillara Limestone		383	0.438
LY1_8	Wallace et al. 2017	Pillara Limestone		383	0.387
LY1a_1	Wallace et al. 2017	Pillara Limestone		383	0.205
LY1a_3	Wallace et al. 2017	Pillara Limestone		383	0.392
LY2	Wallace et al. 2017	Pillara Limestone		383	0.44
LY2_1	Wallace et al. 2017	Pillara Limestone		383	0.492
LY2_2	Wallace et al. 2017	Pillara Limestone		383	0.47
LY2_3	Wallace et al. 2017	Pillara Limestone		383	0.296
LY2_4	Wallace et al. 2017	Pillara Limestone		383	0.365
LY2_5	Wallace et al. 2017	Pillara Limestone		383	0.22
LY2_6	Wallace et al. 2017	Pillara Limestone		383	0.133
LY2_7	Wallace et al. 2017	Pillara Limestone		383	0.223
LY2_8	Wallace et al. 2017	Pillara Limestone		383	0.324
LY2_9	Wallace et al. 2017	Pillara Limestone		383	0.621
LY2a	Wallace et al. 2017	Pillara Limestone		383	0.446
LY2a_1	Wallace et al. 2017	Pillara Limestone		383	0.477
LY2a_2	Wallace et al. 2017	Pillara Limestone		383	0.53
LY2a_3	Wallace et al. 2017	Pillara Limestone		383	0.294
LY2a_4	Wallace et al. 2017	Pillara Limestone		383	0.576
PQ 5.0	Wallace et al. 2017	Pillara Limestone		383	0.87
PQ 5.0_1	Wallace et al. 2017	Pillara Limestone		383	0.872
PQ 5.0_2	Wallace et al. 2017	Pillara Limestone		383	0.874
PQA 3_1	Wallace et al. 2017	Pillara Limestone		383	0.966
PQA 3_2	Wallace et al. 2017	Pillara Limestone		383	1.043
PQA 3_3	Wallace et al. 2017	Pillara Limestone		383	0.99
PQA1_2	Wallace et al. 2017	Pillara Limestone		383	1.036
PQA1_3	Wallace et al. 2017	Pillara Limestone		383	0.897
PQA2	Wallace et al. 2017	Pillara Limestone		383	0.892
PQA2_1	Wallace et al. 2017	Pillara Limestone		383	0.91
PQA2_3	Wallace et al. 2017	Pillara Limestone		383	0.952
GC0_2	Wallace et al. 2017	Sadler Limestone		381	1.034
GC10_1	Wallace et al. 2017	Sadler Limestone		381	1.7
GC17	Wallace et al. 2017	Sadler Limestone		381	0.938
GC17_1	Wallace et al. 2017	Sadler Limestone		381	0.765
GC29	Wallace et al. 2017	Sadler Limestone		381	0.869
GC61	Wallace et al. 2017	Sadler Limestone		381	0.465
GC61_1	Wallace et al. 2017	Sadler Limestone		381	1.283
GC61_2	Wallace et al. 2017	Sadler Limestone		381	1.496
10146_I-1	Wallace et al. 2017	Feltrim Formation		345	0.782
10146_I-2	Wallace et al. 2017	Feltrim Formation		345	0.719
10146_I-3	Wallace et al. 2017	Feltrim Formation		345	0.618
10146_I-4	Wallace et al. 2017	Feltrim Formation		345	0.668
10146_I-5	Wallace et al. 2017	Feltrim Formation		345	0.698
8405_1_15	Wallace et al. 2017	Feltrim Formation		345	0.531
8405_1_16	Wallace et al. 2017	Feltrim Formation		345	0.475
8405_1_34	Wallace et al. 2017	Feltrim Formation		345	0.451
8405_1_7	Wallace et al. 2017	Feltrim Formation		345	0.243
MSM2	Wallace et al. 2017	Lake Valley Fm		345	0.165
MSM2_1	Wallace et al. 2017	Lake Valley Fm		345	0.178
MSM2_2	Wallace et al. 2017	Lake Valley Fm		345	0.187
MSM2_3	Wallace et al. 2017	Lake Valley Fm		345	0.532
MSM2_5	Wallace et al. 2017	Lake Valley Fm		345	0.163
Penn. 2b	Zaky et al. 2015	Naco Fm		315	0.627115
Penn. 2b	Zaky et al. 2015	Naco Fm		315	0.7811
Penn. 3-1b	Zaky et al. 2015	Naco Fm		315	0.826742
Penn. 3-2b	Zaky et al. 2015	Naco Fm		315	0.809431
Penn. 3b	Zaky et al. 2015	Naco Fm		315	0.769059
Penn. 1-1b	Zaky et al. 2015	Boggy Fm		312	0.836461
Penn. 1-2b	Zaky et al. 2015	Boggy Fm		312	0.753307
Penn. 1-3b	Zaky et al. 2015	Boggy Fm		312	0.976643
Penn. 1b	Zaky et al. 2015	Boggy Fm		312	0.899626
EL-1 Average of 4	Kawabe et al., 1991	Ohnogahara Limestone		280	0.289
EL-2 average of 6	Kawabe et al., 1991	Ohnogahara Limestone		280	0.31
TKC-1	Miura et al., 2004	Nabeyama Formation		264	0.474
TKC-2	Miura et al., 2004	Nabeyama Formation		264	0.413
TKC-3	Miura et al., 2004	Nabeyama Formation		264	0.396
TKC-4	Miura et al., 2004	Nabeyama Formation		262	0.395
TKC-5	Miura et al., 2004	Nabeyama Formation		262	0.268
TKC-6	Miura et al., 2004	Nabeyama Formation		262	0.228
TKC-7	Miura et al., 2004	Nabeyama Formation		262	0.227
TKC-10	Miura et al., 2004	Nabeyama Formation		260	0.202
TKC-11	Miura et al., 2004	Nabeyama Formation		260	0.284
TKC-8	Miura et al., 2004	Nabeyama Formation		260	0.276
TKC-9	Miura et al., 2014	Nabeyama Formation		260	0.243
Per. 10-1a	Zaky et al. 2015	Gyanyima Fm		251	0.307788
Per. 10-2a	Zaky et al. 2015	Gyanyima Fm		251	0.287891
Per. 10a	Zaky et al. 2015	Gyanyima Fm		251	0.375693
Per. 1a	Zaky et al. 2015	Gyanyima Fm		251	0.66841
Per. 1a	Zaky et al. 2015	Gyanyima Fm		251	0.579907
Per. 2a	Zaky et al. 2015	Gyanyima Fm		251	0.413269
Per. 2a	Zaky et al. 2015	Gyanyima Fm		251	0.55551
Per. 3a	Zaky et al. 2015	Gyanyima Fm		251	0.44989
Per. 3a	Zaky et al. 2015	Gyanyima Fm		251	0.468902
Per. 4a	Zaky et al. 2015	Gyanyima Fm		251	0.501519
Per. 4a	Zaky et al. 2015	Gyanyima Fm		251	0.412748
Per. 5a	Zaky et al. 2015	Gyanyima Fm		251	0.474514
Per. 5a	Zaky et al. 2015	Gyanyima Fm		251	0.497387
Per. 6a	Zaky et al. 2015	Gyanyima Fm		251	0.409758
Per. 6a	Zaky et al. 2015	Gyanyima Fm		251	0.382155
Per. 7a	Zaky et al. 2015	Gyanyima Fm		251	0.672208
Per. 7a	Zaky et al. 2015	Gyanyima Fm		251	0.521505
Per. 8a	Zaky et al. 2015	Gyanyima Fm		251	0.420536
Per. 8a	Zaky et al. 2015	Gyanyima Fm		251	0.522648
Per. 9a	Zaky et al. 2015	Gyanyima Fm		251	0.337229
Per. 9a	Zaky et al. 2015	Gyanyima Fm		251	0.454274
sample 1b	Ritter et al 2015	Hydra, Greece		228	0.373672
sample 1t	Ritter et al 2015	Hydra, Greece		228	0.25766
sample 2b	Ritter et al 2015	Hydra, Greece		228	0.28901
sample 2t	Ritter et al 2015	Hydra, Greece		228	0.264591
RFC	Della Porta et al., 2015	Djebel Bou Dahar		192	0.561
Pm1	Olivier and Boyet, 2006	Tethys Reefs oF Pangy sur Meuse		158	0.27
Pm2	Olivier and Boyet, 2006	Tethys Reefs oF Pangy sur Meuse		158	0.307
Pm3	Olivier and Boyet, 2006	Tethys Reefs oF Pangy sur Meuse		158	0.361
Pm4	Olivier and Boyet, 2006	Tethys Reefs oF Pangy sur Meuse		158	0.316
Pm5	Olivier and Boyet, 2006	Tethys Reefs oF Pangy sur Meuse		158	0.309
C-04a	Olivier and Boyet, 2006	Scaglia Variegata		101	0.42
C-07a	Olivier and Boyet, 2006	Scaglia Variegata		101	0.437
C-Ola	Olivier and Boyet, 2006	Scaglia Variegata		101	0.448
C-28a	Bellanca et al., 1997	Scaglia Variegata		96	0.621
BE_2	Aragonite	Belize Holocene		0.011	0.519
BE_3	Aragonite	Belize Holocene		0.011	0.599
BE_4	Aragonite	Belize Holocene		0.011	0.581
BE_5	Aragonite	Belize Holocene		0.011	0.536
BE_6	Aragonite	Belize Holocene		0.011	0.519
Ooid1_1	Aragonite	Maitland-1 core		0	0.902
Ooid2	Aragonite	Maitland-1 core		0	0.697
Ooid2_1	Aragonite	Maitland-1 core		0	0.779
Ooid2_2	Aragonite	Maitland-1 core		0	0.81
PA-10-0	Nozaki and Alibo, 2003b	Andaman Sea		0	0.362
PA-10-100	Nozaki and Alibo, 2003b	Andaman Sea		0	0.234
PA-10-200	Nozaki and Alibo, 2003b	Andaman Sea		0	0.152
PA-10-301	Nozaki and Alibo, 2003b	Andaman Sea		0	0.187
PA-10-51	Nozaki and Alibo, 2003b	Andaman Sea		0	0.317
PA-9-0	Nozaki and Alibo, 2003b	Bay of Bengal		0	0.442
PA-9-100	Nozaki and Alibo, 2003b	Bay of Bengal		0	0.329
PA-9-199	Nozaki and Alibo, 2003b	Bay of Bengal		0	0.136
PA-9-298	Nozaki and Alibo, 2003b	Bay of Bengal		0	0.149
PA-9-50	Nozaki and Alibo, 2003b	Bay of Bengal		0	0.446
Frankland Is.	Nozaki and Alibo, 2003b	Great Barrier Reef		0	0.442
High Is	Nozaki and Alibo, 2003b	Great Barrier Reef		0	0.481
St.SA5-1	Zhang and Nozaki, 1996	Pacific Seawater		0	0.216
St.SA5-2	Zhang and Nozaki, 1996	Pacific Seawater		0	0.272
St.SA5-3	Zhang and Nozaki, 1996	Pacific Seawater		0	0.367
St.SA5-4	Zhang and Nozaki, 1996	Pacific Seawater		0	0.306
VERTEX II_100	Zhang and Nozaki, 1996	Pacific Seawater		0	0.405
VERTEX II_15	De Baar et al., 1985	Pacific Seawater		0	0.411
VERTEX II_45	De Baar et al., 1985	Pacific Seawater		0	0.384
PA-4-0	Nozaki and Alibo, 2003a	Southern Ocean Seawater		0	0.575
PA-4-101	Nozaki and Alibo, 2003a	Southern Ocean Seawater		0	0.553
PA-4-198	Nozaki and Alibo, 2003a	Southern Ocean Seawater		0	0.531
PA-4-397	Nozaki and Alibo, 2003a	Southern Ocean Seawater		0	0.356
PA-4-50	Nozaki and Alibo, 2003a	Southern Ocean Seawater		0	0.786
ODP0207-1258A-003R-004/145-150	SEDDB	N/A	CARBONATE	100.5	0.577015	33.3333
ODP0207-1258A-009R-006/140-150	SEDDB	N/A	CARBONATE	100.5	0.863995	32.1429
ODP0207-1258A-010R-003/140-150	SEDDB	N/A	CARBONATE	100.5	0.922377	30.3571
ODP0207-1258A-022R-003/140-150	SEDDB	N/A	CARBONATE	100.5	0.828192	30
ODP0207-1258B-014R-004/140-150	SEDDB	N/A	CARBONATE	100.5	0.878442	36.5854
ODP0207-1258B-018R-003/140-150	SEDDB	N/A	CARBONATE	100.5	0.88257	31.4286
ODP0207-1258A-032R-005/140-150	SEDDB	N/A	CARBONATE	100.5	0.853094	30.7692
ODP0207-1258B-045R-002/075-085	SEDDB	N/A	CARBONATE	100.5	0.765031	40.625
ODP0207-1258B-046R-001/031-044	SEDDB	N/A	CARBONATE	100.5	0.673897	31.8182
ODP0207-1258A-001R-002/145-150	SEDDB	N/A	CARBONATE	100.5	0.839189	31.1111
ODP0207-1258A-008R-004/140-150	SEDDB	N/A	CARBONATE	100.5	0.882559	32.6087
ODP0207-1258A-024R-003/139-150	SEDDB	N/A	CARBONATE	100.5	0.912129	31.1111
ODP0207-1258B-054R-003/000-010	SEDDB	N/A	CARBONATE	100.5	0.755597	35.4839
ODP0207-1258B-052R-002/070-080	SEDDB	N/A	CARBONATE	100.5	0.788344	40
ODP0207-1258B-055R-003/058-068	SEDDB	N/A	CARBONATE	100.5	0.901594	30.2083
ODP0207-1258A-001R-001/145-150	SEDDB	N/A	CARBONATE	100.5	0.814301	30.1587
ODP0207-1258A-004R-004/145-150	SEDDB	N/A	CARBONATE	100.5	0.706233	36
ODP0207-1258A-013R-004/140-150	SEDDB	N/A	CARBONATE	100.5	0.857602	31.9149
ODP0207-1258A-017R-004/140-150	SEDDB	N/A	CARBONATE	100.5	0.831276	37.5
ODP0199-1221C-011X-003/063-064	SEDDB	N/A	CARBONATE	100.5	0.281311	34.4284
ODP0199-1221C-011X-003/064-065	SEDDB	N/A	CARBONATE	100.5	0.277924	32.3962
D376456	USGS	N/A	Dolostone	72	0.957436	31.0345
D376459	USGS	N/A	Dolostone	72	0.721995	71.4286
D376470	USGS	N/A	Dolostone	72	0.983554	73.6842
M198778	USGS	N/A	Dolostone	71	0.209933	76.4706
M198779	USGS	N/A	Dolostone	71	0.489193	47.0588
M198784	USGS	N/A	Dolostone	71	0.533648	42.6471
M198801	USGS	N/A	Dolostone	71	0.602648	30
M198802	USGS	N/A	Dolostone	71	0.587111	38.4615
M198804	USGS	N/A	Dolostone	71	0.386235	52.6316
M198808	USGS	N/A	Dolostone	71	0.35315	54.386
M198810	USGS	N/A	Dolostone	71	0.366945	52.0833
M198811	USGS	N/A	Dolostone	71	0.31744	56.3636
M198812	USGS	N/A	Limestone	71	0.294837	58
M198813	USGS	N/A	Dolostone	71	0.286189	51.2821
M198819	USGS	N/A	Dolostone	71	0.537921	45
M198827	USGS	N/A	Dolostone	71	0.21189	56.5217
M198832	USGS	N/A	Dolostone	71	0.269279	50.6329
M198833	USGS	N/A	Dolostone	71	0.412365	57.4713
M198836	USGS	N/A	Dolostone	71	0.522415	43.956
C206750	USGS	N/A	CARBONATE	68	0.993956	52.5
C206751	USGS	N/A	CARBONATE	68	1.00501	32.8571
D516503	USGS	N/A	Limestone	65	0.98293	32.8947
D548968	USGS	N/A	CARBONATE	44	0.50512	49.2063
D548977	USGS	N/A	Limestone	44	0.630416	33.3333
D548978	USGS	N/A	Limestone	44	0.75576	42.3077
D548982	USGS	N/A	Limestone	44	0.469144	33.3333
D542398	USGS	N/A	Limestone	43.5	0.148598	53.8462
ZK-4-214	Liu et al. in prep	South China Sea Reef, China	Limestone	22.24	0.537286	47.5
ZK-4-198	Liu et al. in prep	South China Sea Reef, China	Dolostone	21.52	0.528961	53.0769
ZK-4-155	Liu et al. in prep	South China Sea Reef, China	Dolostone	19.68	0.568852	42
ZK-4-129	Liu et al. in prep	South China Sea Reef, China	Dolostone	18.92	0.605237	40
ZK-4-112	Liu et al. in prep	South China Sea Reef, China	Dolostone	18.18	0.508536	47.1429
ZK-4-93	Liu et al. in prep	South China Sea Reef, China	Dolostone	17.28	0.918418	44
ZK-4-57	Liu et al. in prep	South China Sea Reef, China	Dolostone	16.41	0.527941	38
ZK-4-41	Liu et al. in prep	South China Sea Reef, China	Dolostone	16.18	0.535075	44
ZK-4-6	Liu et al. in prep	South China Sea Reef, China	Limestone	15.66	0.790072	56
D156-157	Liu et al. in prep	South China Sea Reef, China	Dolostone	15.3	0.574462	42.5
D-85	Liu et al. in prep	South China Sea Reef, China	Limestone	14.62	0.573868	53.3333
D-28	Liu et al. in prep	South China Sea Reef, China	Dolostone	14	0.48542	50
ZK-715	Liu et al. in prep	South China Sea Reef, China	Limestone	12.87	0.531891	46
ZK-660	Liu et al. in prep	South China Sea Reef, China	Dolostone	11.9	0.606976	48
ZK-569	Liu et al. in prep	South China Sea Reef, China	Dolostone	9.85	0.656618	50
ZK-547	Liu et al. in prep	South China Sea Reef, China	Dolostone	9.27	0.376136	43.3333
ZK-523	Liu et al. in prep	South China Sea Reef, China	Dolostone	8.74	0.541764	42.5
ZK-508	Liu et al. in prep	South China Sea Reef, China	Dolostone	8.36	0.518652	42
ZK-455	Liu et al. in prep	South China Sea Reef, China	Dolostone	7.04	0.481568	33.3333
ZK-421	Liu et al. in prep	South China Sea Reef, China	Dolostone	6.32	0.556478	40
ZK-408	Liu et al. in prep	South China Sea Reef, China	Dolostone	6.05	0.624112	31.4286
U24	Liu et al. 2019	Unda core	Limestone	5.3	0.633598	35.0817
U25	Liu et al. 2019	Unda core	Limestone	5.3	0.641194	32.5839
U26	Liu et al. 2019	Unda core	Limestone	5.3	0.614073	35.6729
U27	Liu et al. 2019	Unda core	Limestone	5.3	0.659464	34.1055
U28	Liu et al. 2019	Unda core	Limestone	5.3	0.632377	35.7171
U29	Liu et al. 2019	Unda core	Dolostone	5.3	0.693182	37.2033
U30	Liu et al. 2019	Unda core	Dolostone	5.3	0.691962	35.3364
U31	Liu et al. 2019	Unda core	Dolostone	5.3	0.653596	33.3302
U32	Liu et al. 2019	Unda core	Dolostone	5.3	0.566603	46.3976
U33	Liu et al. 2019	Unda core	Dolostone	5.3	0.674821	33.7742
U34	Liu et al. 2019	Unda core	Dolostone	5.3	0.645774	31.9534
U35	Liu et al. 2019	Unda core	Dolostone	5.3	0.674295	33.3432
U36	Liu et al. 2019	Unda core	Dolostone	5.3	0.652839	36.5581
U37	Liu et al. 2019	Unda core	Dolostone	5.3	0.580898	75.4431
U38	Liu et al. 2019	Unda core	Dolostone	5.3	0.538838	40.7262
U39	Liu et al. 2019	Unda core	Dolostone	5.3	0.561917	41.4632
U40	Liu et al. 2019	Unda core	Dolostone	5.3	0.620202	44.6045
U41	Liu et al. 2019	Unda core	Dolostone	5.3	0.549498	37.719
U42	Liu et al. 2019	Unda core	Dolostone	5.3	0.736162	86.5381
U43	Liu et al. 2019	Unda core	Dolostone	5.3	0.631288	43.6092
U44	Liu et al. 2019	Unda core	Dolostone	5.3	0.596234	57.6808
U45	Liu et al. 2019	Unda core	Dolostone	5.3	0.576991	57.8684
U46	Liu et al. 2019	Unda core	Dolostone	5.3	0.600463	43.6895
U47	Liu et al. 2019	Unda core	Dolostone	5.3	0.492033	76.9269
U48	Liu et al. 2019	Unda core	Dolostone	5.3	0.592134	54.7467
U49	Liu et al. 2019	Unda core	Dolostone	5.3	0.550285	39.2892
U50	Liu et al. 2019	Unda core	Dolostone	5.3	0.68997	53.6877
ZK-303	Liu et al. in prep	South China Sea Reef, China	Dolostone	3.79	0.571862	46.6667
C206765	USGS	N/A	CARBONATE	3	0.770421	54.2857
C52	Liu et al. 2019	Clino core	Limestone	2.6	0.359984	58.2028
C53	Liu et al. 2019	Clino core	Limestone	2.6	0.515833	37.9905
C54	Liu et al. 2019	Clino core	Limestone	2.6	0.702585	42.1826
C55	Liu et al. 2019	Clino core	Limestone	2.6	0.825906	34.6766
C56	Liu et al. 2019	Clino core	Limestone	2.6	1.73541	81.7535
C57	Liu et al. 2019	Clino core	Limestone	2.6	0.669981	71.2097
C58	Liu et al. 2019	Clino core	Limestone	2.6	0.582136	42.8925
C74	Liu et al. 2019	Clino core	Limestone	2.6	0.389745	40.7427
C75	Liu et al. 2019	Clino core	Limestone	2.6	0.750381	34.7866
C90	Liu et al. 2019	Clino core	Limestone	2.6	0.403079	82.1411
C91	Liu et al. 2019	Clino core	Limestone	2.6	0.560009	32.1842
C92	Liu et al. 2019	Clino core	Limestone	2.6	0.421775	37.4662
C93	Liu et al. 2019	Clino core	Limestone	2.6	0.477716	252.475
C94	Liu et al. 2019	Clino core	Limestone	2.6	0.724779	37.1699
C107	Liu et al. 2019	Clino core	Limestone	2.6	0.670098	332.457
C108	Liu et al. 2019	Clino core	Limestone	2.6	0.641077	39.1416
C109	Liu et al. 2019	Clino core	Limestone	2.6	0.619485	37.3977
C110	Liu et al. 2019	Clino core	Limestone	2.6	0.689116	39.9182
C111	Liu et al. 2019	Clino core	Limestone	2.6	0.756936	40.2687
C112	Liu et al. 2019	Clino core	Limestone	2.6	0.692623	48.7281
C113	Liu et al. 2019	Clino core	Limestone	2.6	0.648325	36.3576
C114	Liu et al. 2019	Clino core	Limestone	2.6	0.694351	39.5834
C115	Liu et al. 2019	Clino core	Limestone	2.6	0.691266	154.554
C116	Liu et al. 2019	Clino core	Limestone	2.6	0.689743	33.5378
C117	Liu et al. 2019	Clino core	Limestone	2.6	0.727498	38.5415
C118	Liu et al. 2019	Clino core	Limestone	2.6	0.703889	39.4351
C119	Liu et al. 2019	Clino core	Limestone	2.6	0.698449	38.3112
C120	Liu et al. 2019	Clino core	Limestone	2.6	0.730703	36.7414
C121	Liu et al. 2019	Clino core	Limestone	2.6	0.776924	39.1141
C122	Liu et al. 2019	Clino core	Limestone	2.6	0.725215	35.4454
C123	Liu et al. 2019	Clino core	Limestone	2.6	0.78001	35.2984
C124	Liu et al. 2019	Clino core	Limestone	2.6	0.736011	35.8762
C125	Liu et al. 2019	Clino core	Limestone	2.6	0.737295	50.4588
C126	Liu et al. 2019	Clino core	Limestone	2.6	0.690737	37.0798
C127	Liu et al. 2019	Clino core	Limestone	2.6	0.712019	87.0382
C128	Liu et al. 2019	Clino core	Limestone	2.6	0.763124	35.8122
C129	Liu et al. 2019	Clino core	Limestone	2.6	0.719521	33.9638
C130	Liu et al. 2019	Clino core	Limestone	2.6	0.708066	115.807
C131	Liu et al. 2019	Clino core	Limestone	2.6	0.718992	34.0396
C132	Liu et al. 2019	Clino core	Limestone	2.6	0.703654	34.1796
C133	Liu et al. 2019	Clino core	Limestone	2.6	0.847304	34.508
C134	Liu et al. 2019	Clino core	Limestone	2.6	0.787313	34.5032
C135	Liu et al. 2019	Clino core	Limestone	2.6	0.792355	35.9042
C136	Liu et al. 2019	Clino core	Limestone	2.6	0.732914	35.6823
C137	Liu et al. 2019	Clino core	Limestone	2.6	0.876703	34.9432
C138	Liu et al. 2019	Clino core	Limestone	2.6	0.799119	34.9104
C139	Liu et al. 2019	Clino core	Limestone	2.6	0.797633	34.6925
C140	Liu et al. 2019	Clino core	Limestone	2.6	0.761055	32.8873
C141	Liu et al. 2019	Clino core	Limestone	2.6	0.732071	39.1035
C142	Liu et al. 2019	Clino core	Limestone	2.6	0.752699	34.1801
C143	Liu et al. 2019	Clino core	Limestone	2.6	0.838412	32.7019
C144	Liu et al. 2019	Clino core	Limestone	2.6	0.867221	33.7399
C145	Liu et al. 2019	Clino core	Limestone	2.6	0.611105	30.7979
C146	Liu et al. 2019	Clino core	Limestone	2.6	0.843479	31.0881
C147	Liu et al. 2019	Clino core	Limestone	2.6	0.839643	30.4232
C148	Liu et al. 2019	Clino core	Limestone	2.6	0.955893	29.9412
C150	Liu et al. 2019	Clino core	Limestone	2.6	0.674634	33.1917
C151	Liu et al. 2019	Clino core	Limestone	2.6	0.704089	36.5031
C153	Liu et al. 2019	Clino core	Limestone	2.6	0.661461	31.3288
C154	Liu et al. 2019	Clino core	Limestone	2.6	0.635662	31.3284
C155	Liu et al. 2019	Clino core	Limestone	2.6	0.590534	33.1752
C156	Liu et al. 2019	Clino core	Limestone	2.6	0.543362	35.4152
C157	Liu et al. 2019	Clino core	Limestone	2.6	0.673356	44.3724
C158	Liu et al. 2019	Clino core	Limestone	2.6	0.591265	355.304
C159	Liu et al. 2019	Clino core	Limestone	2.6	0.716277	35.7576
C160	Liu et al. 2019	Clino core	Limestone	2.6	0.662537	34.3449
C161	Liu et al. 2019	Clino core	Limestone	2.6	0.755514	31.6913
C162	Liu et al. 2019	Clino core	Limestone	2.6	0.690125	33.6128
C163	Liu et al. 2019	Clino core	Limestone	2.6	0.736342	33.4247
C164	Liu et al. 2019	Clino core	Limestone	2.6	0.710886	109.664
C165	Liu et al. 2019	Clino core	Limestone	2.6	0.769941	36.7748
C166	Liu et al. 2019	Clino core	Limestone	2.6	0.677344	38.6017
C167	Liu et al. 2019	Clino core	Limestone	2.6	0.70619	42.5372
C168	Liu et al. 2019	Clino core	Limestone	2.6	0.705528	41.2266
C169	Liu et al. 2019	Clino core	Limestone	2.6	0.709286	47.6871
C170	Liu et al. 2019	Clino core	Limestone	2.6	0.770358	48.8751
ZK-188	Liu et al. in prep	South China Sea Reef, China	Limestone	1.78	0.621222	50
ZK-43	Liu et al. in prep	South China Sea Reef, China	Limestone	0.41	0.65534	40
H-1 m	Webb and Kamber 2000	Heron Reef, Great Barrier Reef, Australia	Limestone	0.01	0.912949	57.9221
H1-5 1	Webb and Kamber 2000	Heron Reef, Great Barrier Reef, Australia	Limestone	0.01	2.16705
H1-6 c	Webb and Kamber 2000	Heron Reef, Great Barrier Reef, Australia	Limestone	0.01	1.09253	305
H1-11 m	Webb and Kamber 2000	Heron Reef, Great Barrier Reef, Australia	Limestone	0.01	0.809536	54.0755
H1-12 m	Webb and Kamber 2000	Heron Reef, Great Barrier Reef, Australia	Limestone	0.01	0.823888	55.5621
H-2 m	Webb and Kamber 2000	Heron Reef, Great Barrier Reef, Australia	Limestone	0.01	0.794775	55.5416
H2-6 m	Webb and Kamber 2000	Heron Reef, Great Barrier Reef, Australia	Limestone	0.01	0.840449	54.8227
H2-7 m	Webb and Kamber 2000	Heron Reef, Great Barrier Reef, Australia	Limestone	0.01	0.78965	55
H2-8 m	Webb and Kamber 2000	Heron Reef, Great Barrier Reef, Australia	Limestone	0.01	0.798626	55.6316
H-9 m	Webb and Kamber 2000	Heron Reef, Great Barrier Reef, Australia	Limestone	0.01	0.749295	59.6891
H-10 m	Webb and Kamber 2000	Heron Reef, Great Barrier Reef, Australia	Limestone	0.01	0.787428	59.2181
H10-5 a	Webb and Kamber 2000	Heron Reef, Great Barrier Reef, Australia	Limestone	0.01	0.900267
H10-6 m	Webb and Kamber 2000	Heron Reef, Great Barrier Reef, Australia	Limestone	0.01	0.743904	60.2381
H10-7 m	Webb and Kamber 2000	Heron Reef, Great Barrier Reef, Australia	Limestone	0.01	0.837404	57.8125
H10-8 m	Webb and Kamber 2000	Heron Reef, Great Barrier Reef, Australia	Limestone	0.01	0.828194	60.9231
H10-9 m	Webb and Kamber 2000	Heron Reef, Great Barrier Reef, Australia	Limestone	0.01	0.815863	59.5098
H10-11 m	Webb and Kamber 2000	Heron Reef, Great Barrier Reef, Australia	Limestone	0.01	0.785728	57.6119
H10-12 m	Webb and Kamber 2000	Heron Reef, Great Barrier Reef, Australia	Limestone	0.01	0.756082	58.2171
H10-13 m	Webb and Kamber 2000	Heron Reef, Great Barrier Reef, Australia	Limestone	0.01	0.812833	55
H18-11 m	Webb and Kamber 2000	Heron Reef, Great Barrier Reef, Australia	Limestone	0.01	0.837928	60.2419
H18-12 m	Webb and Kamber 2000	Heron Reef, Great Barrier Reef, Australia	Limestone	0.01	0.81828	58.4756
H18-13 m	Webb and Kamber 2000	Heron Reef, Great Barrier Reef, Australia	Limestone	0.01	0.845585	59.2949
H-19 m	Webb and Kamber 2000	Heron Reef, Great Barrier Reef, Australia	Limestone	0.01	0.76292	53.4123
H-20 m	Webb and Kamber 2000	Heron Reef, Great Barrier Reef, Australia	Limestone	0.01	0.784016	55.9146
H-21 m	Webb and Kamber 2000	Heron Reef, Great Barrier Reef, Australia	Limestone	0.01	0.812707	57.8462
H-22 m	Webb and Kamber 2000	Heron Reef, Great Barrier Reef, Australia	Limestone	0.01	0.795411	61.3876
H-26.1 m	Webb and Kamber 2000	Heron Reef, Great Barrier Reef, Australia	Limestone	0.01	0.751571	55.875
H-26.2 m	Webb and Kamber 2000	Heron Reef, Great Barrier Reef, Australia	Limestone	0.01	0.805097	53.875
H-26.3 m	Webb and Kamber 2000	Heron Reef, Great Barrier Reef, Australia	Limestone	0.01	0.700421	57.027
H2-9 m (base)	Webb and Kamber 2000	Heron Reef, Great Barrier Reef, Australia	Limestone	0.01	0.819806	55.0224
H2-10 m (middle)	Webb and Kamber 2000	Heron Reef, Great Barrier Reef, Australia	Limestone	0.01	0.78411	54.3655
H2-11 m (top)	Webb and Kamber 2000	Heron Reef, Great Barrier Reef, Australia	Limestone	0.01	0.807533	53.1336
H-3 m	Webb and Kamber 2000	Heron Reef, Great Barrier Reef, Australia	Limestone	0.01	0.82841	59.2742
H-4 m	Webb and Kamber 2000	Heron Reef, Great Barrier Reef, Australia	Limestone	0.01	0.805962	54.5175
H-6 m	Webb and Kamber 2000	Heron Reef, Great Barrier Reef, Australia	Limestone	0.01	0.745547	55.1462
H6-5 a	Webb and Kamber 2000	Heron Reef, Great Barrier Reef, Australia	Limestone	0.01	0.818665
H6-7 m (top)	Webb and Kamber 2000	Heron Reef, Great Barrier Reef, Australia	Limestone	0.01	0.836461	55.7333
H-7 m	Webb and Kamber 2000	Heron Reef, Great Barrier Reef, Australia	Limestone	0.01	0.751555	53.0968
H-8 m	Webb and Kamber 2000	Heron Reef, Great Barrier Reef, Australia	Limestone	0.01	0.737076	58.593
H10-14 m	Webb and Kamber 2000	Heron Reef, Great Barrier Reef, Australia	Limestone	0.01	0.846715	57.2222
H-12 m	Webb and Kamber 2000	Heron Reef, Great Barrier Reef, Australia	Limestone	0.01	0.818506	58.4409
H13-6 m	Webb and Kamber 2000	Heron Reef, Great Barrier Reef, Australia	Limestone	0.01	0.82179	50.8841
H13-7 m	Webb and Kamber 2000	Heron Reef, Great Barrier Reef, Australia	Limestone	0.01	0.770508	55.7527
H-15 m	Webb and Kamber 2000	Heron Reef, Great Barrier Reef, Australia	Limestone	0.01	0.807041	58.3978
H-16 m	Webb and Kamber 2000	Heron Reef, Great Barrier Reef, Australia	Limestone	0.01	0.778104	53.4158
H18-9 m	Webb and Kamber 2000	Heron Reef, Great Barrier Reef, Australia	Limestone	0.01	0.888537	55.873
H18-10 m	Webb and Kamber 2000	Heron Reef, Great Barrier Reef, Australia	Limestone	0.01	0.850357	52.1555
H-26.4 m	Webb and Kamber 2000	Heron Reef, Great Barrier Reef, Australia	Limestone	0.01	0.770508	57.7778
H-27.1 m	Webb and Kamber 2000	Heron Reef, Great Barrier Reef, Australia	Limestone	0.01	0.760136	54.2268
H-27.2 m	Webb and Kamber 2000	Heron Reef, Great Barrier Reef, Australia	Limestone	0.01	0.749458	52.6857
H-27.3 m	Webb and Kamber 2000	Heron Reef, Great Barrier Reef, Australia	Limestone	0.01	0.793584	55.2349
H-27.4 m	Webb and Kamber 2000	Heron Reef, Great Barrier Reef, Australia	Limestone	0.01	0.734123	50
H-28.1 m	Webb and Kamber 2000	Heron Reef, Great Barrier Reef, Australia	Limestone	0.01	0.722634	53.0455
H-28.2 m	Webb and Kamber 2000	Heron Reef, Great Barrier Reef, Australia	Limestone	0.01	0.741201	53.3152
H-28.3 m	Webb and Kamber 2000	Heron Reef, Great Barrier Reef, Australia	Limestone	0.01	0.73102	54.0123
H-28.4 m	Webb and Kamber 2000	Heron Reef, Great Barrier Reef, Australia	Limestone	0.01	0.697027	57.5
HAK7105-042-002/222	SEDDB	N/A	CARBONATE	0	0.538163	33.5217
DSDP016-0160-005R-006/143-145	SEDDB	N/A	CARBONATE	0	0.239102	30.1667
DSDP016-0160-007R-001/125-127	SEDDB	N/A	CARBONATE	0	0.252224	31
DSDP016-0160-009R-001/099-101	SEDDB	N/A	CARBONATE	0	0.203078	32.9333
DSDP062-0463-009R-002/101-105	SEDDB	N/A	CARBONATE	0	0.14753	38.5625
HAK7105-042-002/033	SEDDB	N/A	CARBONATE	0	0.599915	32.2432
HAK7105-042-002/082	SEDDB	N/A	CARBONATE	0	0.524052	32.8537
HAK7105-042-002/366	SEDDB	N/A	CARBONATE	0	0.47641	34.5429
HAK7105-042-002/460	SEDDB	N/A	CARBONATE	0	0.46695	35.4545
DSDP016-0160-007R-005/148-150	SEDDB	N/A	CARBONATE	0	0.236973	31.6304
HAK7105-042-002/175	SEDDB	N/A	CARBONATE	0	0.509191	33.8118
HAK7105-042-002/320	SEDDB	N/A	CARBONATE	0	0.455487	33.1143
DSDP016-0160-006R-004/147-149	SEDDB	N/A	CARBONATE	0	0.259648	30.3
DSDP016-0160-007R-003/049-051	SEDDB	N/A	CARBONATE	0	0.211025	31.5
DSDP016-0160-008R-001/039-041	SEDDB	N/A	CARBONATE	0	0.242262	32.7679
HAK7105-042-002/010	SEDDB	N/A	CARBONATE	0	0.521516	33.0139
DSDP016-0160-008R-005/041-043	SEDDB	N/A	CARBONATE	0	0.21037	34.3846
HAK7105-042-002/273	SEDDB	N/A	CARBONATE	0	0.508926	32.1429
DSDP016-0160-006R-002/058-060	SEDDB	N/A	CARBONATE	0	0.274644	30.1333
DSDP016-0160-006R-003/099-101	SEDDB	N/A	CARBONATE	0	0.275406	30.404
DSDP016-0160-008R-003/131-133	SEDDB	N/A	CARBONATE	0	0.241845	33.9111
DSDP062-0463-008R-002/045-050	SEDDB	N/A	CARBONATE	0	0.174967	35.4853
HAK7105-042-002/413	SEDDB	N/A	CARBONATE	0	0.436993	35.1486
DSDP016-0160-008R-002/083-085	SEDDB	N/A	CARBONATE	0	0.256807	32.4286
DSDP016-0160-009R-002/148-150	SEDDB	N/A	CARBONATE	0	0.206452	33.1333
DSDP016-0160-009R-005/100-102	SEDDB	N/A	CARBONATE	0	0.298362	33.6136
HAK7105-042-002/129	SEDDB	N/A	CARBONATE	0	0.543198	33.0312
DSDP016-0160-006R-006/048-050	SEDDB	N/A	CARBONATE	0	0.207765	32.5
DSDP016-0160-007R-004/099-101	SEDDB	N/A	CARBONATE	0	0.229105	31.6604
DSDP016-0160-009R-004/048-050	SEDDB	N/A	CARBONATE	0	0.191988	34.7576
DSDP016-0162-002R-002/077-079	SEDDB	N/A	CARBONATE	0	0.249552	30.2069
